# Supplementary material for: A Review of the Density, Biomass, and Secondary Production of Odonates
Source: Insects. 2024 Jul 8;15(7):510. doi: 10.3390/insects15070510 (PMC11277287; doi:10.3390/insects15070510)
Supplement: Supplementary file 1 [file insects-15-00510-s001.zip]

Archive with 1 entries (1 files):
- insects-3007974-supplementary.xlsm
