# Supplementary material for: A Review of the Density, Biomass, and Secondary Production of Odonates
Source: Insects. 2024 Jul 8;15(7):510. doi: 10.3390/insects15070510 (PMC11277287; doi:10.3390/insects15070510)
Supplement: Supplementary file 1 [file insects-15-00510-s001.zip › insects-3007974-supplementary.xlsm]

## Sheet: MainData
Taxonomic unit	Family	Suborder	Habitat	Density	SE_density	Biomass	SE_biomass	Secondary Production	SE_Sec_prod	Locality	Country	Latitude	Longitude	Altitude	Reference-ID	Reference_in_full
Coenagrionidae	Coenagrionidae	Zygoptera	Lentic	66.5	16.5	229	22	495	85	Crampton Lake	USA	46.2097	-89.4737	509	Babler2008	Babler, A.L, Solomon, C.T. & Schilke, P.R. 2008. Depth- specific patterns of benthic secondary production in an oligotrophic lake. Journal of the North American Benthological Society. 27: 108-119.
Libellulidae/ Corduliidae		Anisoptera	Lentic	243.667	79.0049	296	118.374	1188	486.831	Crampton Lake	USA	46.2097	-89.4737	509	Babler2008	Babler, A.L, Solomon, C.T. & Schilke, P.R. 2008. Depth- specific patterns of benthic secondary production in an oligotrophic lake. Journal of the North American Benthological Society. 27: 108-119.
Celithemis fasciata	Libellulidae	Anisoptera	Lentic	26	8	0.255535	0.0411052	2220	50	Farm pond, South Carolina	USA	32.0377	-80.8501	0	Benke1976	Benke, AC.1976.Dragonfly Production and Prey Turnover.Ecology. 57: 915-927 Benke A.C. & Benke S.S. (1975). Comparative dynamics and life histories of coexisting dragonfly populations. Ecology 56, 302–317
Epitheca sp	Corduliidae	Anisoptera	Lentic	13	2.64575	0.419824	0.0512005	1960	20	Farm pond, South Carolina	USA	32.0377	-80.8501	0	Benke1976	Benke, AC.1976.Dragonfly Production and Prey Turnover.Ecology. 57: 915-927 Benke A.C. & Benke S.S. (1975). Comparative dynamics and life histories of coexisting dragonfly populations. Ecology 56, 302–317
Ladona deplanata	Libellulidae	Anisoptera	Lentic	8	4.3589	0.348531	0.0472814	1970	230	Farm pond, South Carolina	USA	32.0377	-80.8501	0	Benke1976	Benke, AC.1976.Dragonfly Production and Prey Turnover.Ecology. 57: 915-927 Benke A.C. & Benke S.S. (1975). Comparative dynamics and life histories of coexisting dragonfly populations. Ecology 56, 302–317
Neurocordulia molesta	Corduliidae	Anisoptera	Lotic	24.5	2.5	404.5	53.5	2022.5	267.5	Georgia	USA	37.9269	-78.0249	3	Benke1984	Benke, A.C., Van Arsdall, T.C., Gillespie, D.M. and Parrish, F.K. 1984. Invertebrate productivity in a subtropical blackwater river: the importance of habitat and life history.Ecological Society of America, 54: 25-63. https://doi.org/10.2307/1942455
Macromiidae	Macromiidae	Anisoptera	Lotic	0.25	0.05	13.8	13.2	69	66	Georgia	USA	37.9269	-78.0249	3	Benke1984	Benke, A.C., Van Arsdall, T.C., Gillespie, D.M. and Parrish, F.K. 1984. Invertebrate productivity in a subtropical blackwater river: the importance of habitat and life history.Ecological Society of America, 54: 25-63. https://doi.org/10.2307/1942455
Boyeria vinosa	Aeshnidae	Anisoptera	Lotic	3	0	132	17	660	85	Georgia	USA	37.9269	-78.0249	3	Benke1984	Benke, A.C., Van Arsdall, T.C., Gillespie, D.M. and Parrish, F.K. 1984. Invertebrate productivity in a subtropical blackwater river: the importance of habitat and life history.Ecological Society of America, 54: 25-63. https://doi.org/10.2307/1942455
Zygoptera		Zygoptera	Lotic	2.65	0.85	3.15	1.35	16	7	Georgia	USA	37.9269	-78.0249	3	Benke1984	Benke, A.C., Van Arsdall, T.C., Gillespie, D.M. and Parrish, F.K. 1984. Invertebrate productivity in a subtropical blackwater river: the importance of habitat and life history.Ecological Society of America, 54: 25-63. https://doi.org/10.2307/1942455
Neurocordulia molesta	Corduliidae	Anisoptera	Lotic	2.5	0.5	173.5	55.5	409.5	180.5	Ogeeche river, Savannah	USA	32.2305	-81.4091	12	Benke2001	Benke, A.C., Wallace, J.B., Harrison, J.W. and Koebel, J.W. (2001), Food web quantification using secondary production analysis: predaceous invertebrates of the snag habitat in a subtropical river. Freshwater Biology, 46: 329-346. https://doi.org/10.1046/j.1365-2427.2001.00680.x
Boyeria vinosa	Aeshnidae	Anisoptera	Lotic	1	0	33	11	163.5	55.5001	Ogeeche river, Savannah	USA	32.2305	-81.4091	12	Benke2001	Benke, A.C., Wallace, J.B., Harrison, J.W. and Koebel, J.W. (2001), Food web quantification using secondary production analysis: predaceous invertebrates of the snag habitat in a subtropical river. Freshwater Biology, 46: 329-346. https://doi.org/10.1046/j.1365-2427.2001.00680.x
Argia & Enallagma	Coenagrionidae	Zygoptera	Lotic	1	0	1	0	4	0	Ogeeche river, Savannah	USA	32.2305	-81.4091	12	Benke2001	Benke, A.C., Wallace, J.B., Harrison, J.W. and Koebel, J.W. (2001), Food web quantification using secondary production analysis: predaceous invertebrates of the snag habitat in a subtropical river. Freshwater Biology, 46: 329-346. https://doi.org/10.1046/j.1365-2427.2001.00680.x
Anax junius	Aeshnidae	Anisoptera	Lentic	10.1	1.30639	105.3	30.4145	794.6	251.154	Virginia	USA	37.9269	-78.0249	49	Braccia2007	Braccia, A., Reese Voshell Jr. & Christman, Van D. (2007) The Odonata of newly constructed ponds with life history and production of dominant species, Aquatic Insects, 29:2, 115-130, DOI: 10.1080/01650420701329279
Gomphus exilis	Gomphidae	Anisoptera	Lotic	15.4	1.30639	6.6	1.26557	27.1	5.593	Virginia	USA	37.9269	-78.0249	49	Braccia2007	Braccia, A., Reese Voshell Jr. & Christman, Van D. (2007) The Odonata of newly constructed ponds with life history and production of dominant species, Aquatic Insects, 29:2, 115-130, DOI: 10.1080/01650420701329279
Enallagma civile	Coenagrionidae	Zygoptera	Lentic	64.4	6.2462	17	4.08248	235.8	49.2756	Virginia	USA	37.9269	-78.0249	49	Braccia2007	Braccia, A., Reese Voshell Jr. & Christman, Van D. (2007) The Odonata of newly constructed ponds with life history and production of dominant species, Aquatic Insects, 29:2, 115-130, DOI: 10.1080/01650420701329279
Enallagma sp	Coenagrionidae	Zygoptera	Lentic					13.925	4.92382	Copper River Delta, Alaska	USA	60.46	-144.959	7	Caldwell2017	Caldwell, C. 2017. Aquatic insect community structure and secondary production in coastal wetland ponds of the copper river delta, Alaska: influence of water temperature and macrophyte community structure. Thesis. Loyola University Chicago.
Leucorrhinia hudsonica	Libellulidae	Anisoptera	Lentic					14	12.0379	Copper River Delta, Alaska	USA	60.46	-144.959	7	Caldwell2017	Caldwell, C. 2017. Aquatic insect community structure and secondary production in coastal wetland ponds of the copper river delta, Alaska: influence of water temperature and macrophyte community structure. Thesis. Loyola University Chicago.
Aeshna sp	Aeshnidae	Anisoptera	Lentic					7.625	0.832041	Copper River Delta, Alaska	USA	60.46	-144.959	7	Caldwell2017	Caldwell, C. 2017. Aquatic insect community structure and secondary production in coastal wetland ponds of the copper river delta, Alaska: influence of water temperature and macrophyte community structure. Thesis. Loyola University Chicago.
Mesamphiagron laterale	Coenagrionidae	Zygoptera	Lentic	5		35.78				Cajicá, Bogotá	Colombia	4.91753	-74.0248	2559	Cardozo2016	Cardozo, J. A. C., & Rebolledo, M. I. C. (2016). Biomasa de odonatos en un humedal artificial suburbano, Cajicá (Cundinamarca-Colombia). Intropica: Revista del Instituto de Investigaciones Tropicales, 11(1), 97-103.
Rhionaeschna marchali	Aeshnidae	Anisoptera	Lotic	200		791.3				Cajicá, Bogotá	Colombia	4.91753	-74.0248	2559	Cardozo2016	Cardozo, J. A. C., & Rebolledo, M. I. C. (2016). Biomasa de odonatos en un humedal artificial suburbano, Cajicá (Cundinamarca-Colombia). Intropica: Revista del Instituto de Investigaciones Tropicales, 11(1), 97-103.
Ischnura cruzi	Coenagrionidae	Zygoptera	Lentic	50		73.746				Cajicá, Bogotá	Colombia	4.91753	-74.0248	2559	Cardozo2016	Cardozo, J. A. C., & Rebolledo, M. I. C. (2016). Biomasa de odonatos en un humedal artificial suburbano, Cajicá (Cundinamarca-Colombia). Intropica: Revista del Instituto de Investigaciones Tropicales, 11(1), 97-103.
Brachydiplax chalybea	Libellulidae	Anisoptera	Lentic	76.2664	55.8112					Yeongsan river	South Korean	34.7897	126.356	13	Choi2020	Choi, J.Y., Kim, S.K., Kim, J.C., Kwon, S.J. (2020) Habitat Preferences and Trophic Position of Brachydiplax chalybea flavovittata Ris, 1911 (Insecta: Odonata) Larvae in Youngsan River Wetlands of South Korea. Insects, 11:273. https://doi.org/10.3390/insects11050273
Enallagma sp	Coenagrionidae	Zygoptera	Lentic	0.478297	1.63472			1.1918	0.417732	Newfoundland	Canada	53.7293	-60.5299	121	Clarke1995	Clarke, K.1995. Numerical, Growth and Secondary Production Responses of the Benthic Macroinvertebrate community to whole-lake enrichment in insular New foundland. Thesis to the school of graduate studies in partial fulfilment of the requirements for the degree of master of science.
Cordulia sp	Corduliidae	Anisoptera	Lentic	0.925132	1.54817			5.34238	0.784644	Newfoundland	Canada	53.7293	-60.5299	121	Clarke1995	Clarke, K.1995. Numerical, Growth and Secondary Production Responses of the Benthic Macroinvertebrate community to whole-lake enrichment in insular New foundland. Thesis to the school of graduate studies in partial fulfilment of the requirements for the degree of master of science.
Cordulia shurtleffi	Corduliidae	Anisoptera	Lentic	0.843585	0.782279			4.73	3.12495	Newfoundland	Canada	53.7293	-60.5299	933	Clarke2010	Clarke, K. D., & Knoechel, R. (2010). Density, biomass, and production of selected benthic invertebrate taxa in two natural lakes and one fertilized lake in insular Newfoundland. Internationale Vereinigung für theoretische und angewandte Limnologie: Verhandlungen, 30(9), 1333-1341.
Cordulia shurtleffi	Corduliidae	Anisoptera	Lentic	0.697866	0.702129					Newfoundland	Canada	53.7293	-60.5299	933	Clarke2010	Clarke, K. D., & Knoechel, R. (2010). Density, biomass, and production of selected benthic invertebrate taxa in two natural lakes and one fertilized lake in insular Newfoundland. Internationale Vereinigung für theoretische und angewandte Limnologie: Verhandlungen, 30(9), 1333-1341.
Cordulia shurtleffi	Corduliidae	Anisoptera	Lentic	1.21134	0.715447					Newfoundland	Canada	53.7293	-60.5299	933	Clarke2010	Clarke, K. D., & Knoechel, R. (2010). Density, biomass, and production of selected benthic invertebrate taxa in two natural lakes and one fertilized lake in insular Newfoundland. Internationale Vereinigung für theoretische und angewandte Limnologie: Verhandlungen, 30(9), 1333-1341.
Enallagma sp	Coenagrionidae	Zygoptera	Lentic	0.843585	1.58837			1.19	1.25607	Newfoundland	Canada	53.7293	-60.5299	933	Clarke2010	Clarke, K. D., & Knoechel, R. (2010). Density, biomass, and production of selected benthic invertebrate taxa in two natural lakes and one fertilized lake in insular Newfoundland. Internationale Vereinigung für theoretische und angewandte Limnologie: Verhandlungen, 30(9), 1333-1341.
Enallagma sp	Coenagrionidae	Zygoptera	Lentic	0.432962	0.830188					Newfoundland	Canada	53.7293	-60.5299	933	Clarke2010	Clarke, K. D., & Knoechel, R. (2010). Density, biomass, and production of selected benthic invertebrate taxa in two natural lakes and one fertilized lake in insular Newfoundland. Internationale Vereinigung für theoretische und angewandte Limnologie: Verhandlungen, 30(9), 1333-1341.
Enallagma sp	Coenagrionidae	Zygoptera	Lentic	0.213711	0.302487					Newfoundland	Canada	53.7293	-60.5299	933	Clarke2010	Clarke, K. D., & Knoechel, R. (2010). Density, biomass, and production of selected benthic invertebrate taxa in two natural lakes and one fertilized lake in insular Newfoundland. Internationale Vereinigung für theoretische und angewandte Limnologie: Verhandlungen, 30(9), 1333-1341.
Tetragoneuria cynosura	Libellulidae	Anisoptera	Lentic	75.245	259.791					Bays Mountain Park, Tennessee	USA	36.4473	-82.8549	346	Crowley1982	Crowley, P.H., & Johnson, D.M. (1982) Habitat and seasonality as niche axes in an Odonate Community. Ecology, 63(4): 1064-1077.
Plathemis lydia	Libellulidae	Anisoptera	Lentic	0.16667	1					Bays Mountain Park, Tennessee	USA	36.4473	-82.8549	346	Crowley1982	Crowley, P.H., & Johnson, D.M. (1982) Habitat and seasonality as niche axes in an Odonate Community. Ecology, 63(4): 1064-1077.
Celithemis elisa	Libellulidae	Anisoptera	Lentic	25.8333	92.8345					Bays Mountain Park, Tennessee	USA	36.4473	-82.8549	346	Crowley1982	Crowley, P.H., & Johnson, D.M. (1982) Habitat and seasonality as niche axes in an Odonate Community. Ecology, 63(4): 1064-1077.
Celithemis fasciata	Libellulidae	Anisoptera	Lentic	10.3333	40.1423					Bays Mountain Park, Tennessee	USA	36.4473	-82.8549	346	Crowley1982	Crowley, P.H., & Johnson, D.M. (1982) Habitat and seasonality as niche axes in an Odonate Community. Ecology, 63(4): 1064-1077.
Libellula luctuosa	Libellulidae	Anisoptera	Lentic	7.5	26.5065					Bays Mountain Park, Tennessee	USA	36.4473	-82.8549	346	Crowley1982	Crowley, P.H., & Johnson, D.M. (1982) Habitat and seasonality as niche axes in an Odonate Community. Ecology, 63(4): 1064-1077.
Enallagma traviatum	Coenagrionidae	Zygoptera	Lentic	121.275	563.578					Bays Mountain Park, Tennessee	USA	36.4473	-82.8549	346	Crowley1982	Crowley, P.H., & Johnson, D.M. (1982) Habitat and seasonality as niche axes in an Odonate Community. Ecology, 63(4): 1064-1077.
Enallagma aspersum	Coenagrionidae	Zygoptera	Lentic	70.8333	425					Bays Mountain Park, Tennessee	USA	36.4473	-82.8549	346	Crowley1982	Crowley, P.H., & Johnson, D.M. (1982) Habitat and seasonality as niche axes in an Odonate Community. Ecology, 63(4): 1064-1077.
Enallagma signatum	Coenagrionidae	Zygoptera	Lentic	48.6483	222.395					Bays Mountain Park, Tennessee	USA	36.4473	-82.8549	346	Crowley1982	Crowley, P.H., & Johnson, D.M. (1982) Habitat and seasonality as niche axes in an Odonate Community. Ecology, 63(4): 1064-1077.
Enallagma divagans	Coenagrionidae	Zygoptera	Lentic	27.6667	106.24					Bays Mountain Park, Tennessee	USA	36.4473	-82.8549	346	Crowley1982	Crowley, P.H., & Johnson, D.M. (1982) Habitat and seasonality as niche axes in an Odonate Community. Ecology, 63(4): 1064-1077.
Argia fumipennis violacea	Coenagrionidae	Zygoptera	Lentic	9	21.125					Bays Mountain Park, Tennessee	USA	36.4473	-82.8549	346	Crowley1982	Crowley, P.H., & Johnson, D.M. (1982) Habitat and seasonality as niche axes in an Odonate Community. Ecology, 63(4): 1064-1077.
Ischnura posita	Coenagrionidae	Zygoptera	Lentic	24	85.1721					Bays Mountain Park, Tennessee	USA	36.4473	-82.8549	346	Crowley1982	Crowley, P.H., & Johnson, D.M. (1982) Habitat and seasonality as niche axes in an Odonate Community. Ecology, 63(4): 1064-1077.
Ischnura verticalis	Coenagrionidae	Zygoptera	Lentic	9.83333	29.5					Bays Mountain Park, Tennessee	USA	36.4473	-82.8549	346	Crowley1982	Crowley, P.H., & Johnson, D.M. (1982) Habitat and seasonality as niche axes in an Odonate Community. Ecology, 63(4): 1064-1077.
Amphiagrion abbreviatum	Coenagrionidae	Zygoptera	Lentic			23.25	10.1848	56	36	Colorado	USA	39.113	-105.359	2806	Detmer2017	Detmer, T. M., McCutchan Jr, J. H., & Lewis Jr, W. M. (2017). Predator driven changes in prey size distribution stabilize secondary production in lacustrine food webs. Limnology and Oceanography, 62(2), 592-605.
Heliogomphus scorpio	Gomphidae	Anisoptera	Lotic	3.43	1.12					Tai Po Kau Forest	Hong Kong	22.4371	114.183	51	Dudgeon1989	Dudgeon, D. 1989. Resource partioning among Odonata (Insecta: Anisoptera and Zygoptera) larvae in a Hong Kong forest stream. Journal of Zoology London Society. 217: 381-402.
Onychogomphus sinicus	Gomphidae	Anisoptera	Lotic	5.9	1.6					Tai Po Kau Forest	Hong Kong	22.4371	114.183	51	Dudgeon1989	Dudgeon, D. 1989. Resource partioning among Odonata (Insecta: Anisoptera and Zygoptera) larvae in a Hong Kong forest stream. Journal of Zoology London Society. 217: 381-402.
Zygonyx iris	Libellulidae	Anisoptera	Lotic	1.2	0.32					Tai Po Kau Forest	Hong kong	22.4371	114.183	51	Dudgeon1989	Dudgeon, D. 1989. Resource partioning among Odonata (Insecta: Anisoptera and Zygoptera) larvae in a Hong Kong forest stream. Journal of Zoology London Society. 217: 381-402.
Euphaea decorata	Euphaeidae	Zygoptera	Lotic	23.4	5.55	33.75	0.15	149.417	13.1727	Tai Po Kau Forest	Hong Kong	22.4371	114.183	51	Dudgeon1989	Dudgeon, D. 1989. Life cycle, production, microdistribution and diet of the damselfly Euphaea decorata (Odonata: Euphaeidae) in a Hong Kong forest stream. Journal of Zoology 217, 57–72. https://doi.org/10.1111/j.1469-7998.1989.tb02474.x
Rhinocypha perforata	Chlorocyphidae	Zygoptera	Lotic	1.2	0.31					Tai Po Kau Forest	Hong Kong	22.4371	114.183	51	Dudgeon1989	Dudgeon, D. 1989. Resource partioning among Odonata (Insecta: Anisoptera and Zygoptera) larvae in a Hong Kong forest stream. Journal of Zoology London Society. 217: 381-402.
Mnais mneme	Calopterygidae	Zygoptera	Lotic	1.78	0.91					Tai Po Kau Forest	Hong Kong	22.4371	114.183	51	Dudgeon1989	Dudgeon, D. 1989. Resource partioning among Odonata (Insecta: Anisoptera and Zygoptera) larvae in a Hong Kong forest stream. Journal of Zoology London Society. 217: 381-402.
Philoganga vetusta	Philogangidae	Zygoptera	Lotic	0.4	0.18					Tai Po Kau Forest	Hong kong	22.4371	114.183	51	Dudgeon1989	Dudgeon, D. 1989. Resource partioning among Odonata (Insecta: Anisoptera and Zygoptera) larvae in a Hong Kong forest stream. Journal of Zoology London Society. 217: 381-402.
Protosticta taipokauiensis	Platystictidae	Zygoptera	Lotic	0.76	0.2					Tai Po Kau Forest	Hong Kong	22.4371	114.183	51	Dudgeon1989	Dudgeon, D. 1989. Life cycle, production, microdistribution and diet of the damselfly Euphae decorata ( Odonata: euphaeidae) in a Hong Kong forest stream. Journal of Zoology London Society. 217: 57-72
Somatochlora hineana	Corduliidae	Anisoptera	Lentic	9.40423	3.75786					Mud lake, Wiaconsin	USA	45.3612	-91.6559	316	Foster2004	Foster, S.E, & Soluk, D.A. (2004) Evaluating exuvia collection as a management tool for the federally endangered Hine's emerald dragonfly, Somatochlora hineanaWilliamson (Odonata: Cordulidae). Biological Conservation, 118: 15-20.
Diastatops sp	Libellulidae	Anisoptera	Lentic	3.125	19.5837					Camargo Lake, São Paulo	Brazil	23.271	-48.9904	371	Fulan2006	Fulan, J. Â., & Henry, R. (2006) The Odonata (Insecta) assemblage on Eichhornia azurea (Sw.) Kunth (Pontederiaceae) stands in Camargo Lake, a lateral lake on the Paranapanema River (state of São Paulo, Brazil), after an extreme inundation episode. Acta Limnologica Brasiliensia, 18(4): 423-431.
Erythemis sp	Libellulidae	Anisoptera	Lentic	0.520833	6.25					Camargo Lake, São Paulo	Brazil	23.271	-48.9904	371	Fulan2006	Fulan, J. Â., & Henry, R. (2006) The Odonata (Insecta) assemblage on Eichhornia azurea (Sw.) Kunth (Pontederiaceae) stands in Camargo Lake, a lateral lake on the Paranapanema River (state of São Paulo, Brazil), after an extreme inundation episode. Acta Limnologica Brasiliensia, 18(4): 423-431.
Micrathyria sp	Libellulidae	Anisoptera	Lentic	2.08333	14.1019					Camargo Lake, São Paulo	Brazil	23.271	-48.9904	371	Fulan2006	Fulan, J. Â., & Henry, R. (2006) The Odonata (Insecta) assemblage on Eichhornia azurea (Sw.) Kunth (Pontederiaceae) stands in Camargo Lake, a lateral lake on the Paranapanema River (state of São Paulo, Brazil), after an extreme inundation episode. Acta Limnologica Brasiliensia, 18(4): 423-431.
Tauriphila sp	Libellulidae	Anisoptera	Lentic	2.08333	16.855					Camargo Lake, São Paulo	Brazil	23.271	-48.9904	371	Fulan2006	Fulan, J. Â., & Henry, R. (2006) The Odonata (Insecta) assemblage on Eichhornia azurea (Sw.) Kunth (Pontederiaceae) stands in Camargo Lake, a lateral lake on the Paranapanema River (state of São Paulo, Brazil), after an extreme inundation episode. Acta Limnologica Brasiliensia, 18(4): 423-431.
Acanthagrion sp	Coenagrionidae	Zygoptera	Lentic	3.125	21.6506					Camargo Lake, São Paulo	Brazil	23.271	-48.9904	371	Fulan2006	Fulan, J. Â., & Henry, R. (2006) The Odonata (Insecta) assemblage on Eichhornia azurea (Sw.) Kunth (Pontederiaceae) stands in Camargo Lake, a lateral lake on the Paranapanema River (state of São Paulo, Brazil), after an extreme inundation episode. Acta Limnologica Brasiliensia, 18(4): 423-431.
Cyanallagma sp	Coenagrionidae	Zygoptera	Lentic	17.1875	49.8221					Camargo Lake, São Paulo	Brazil	23.271	-48.9904	371	Fulan2006	Fulan, J. Â., & Henry, R. (2006) The Odonata (Insecta) assemblage on Eichhornia azurea (Sw.) Kunth (Pontederiaceae) stands in Camargo Lake, a lateral lake on the Paranapanema River (state of São Paulo, Brazil), after an extreme inundation episode. Acta Limnologica Brasiliensia, 18(4): 423-431.
Enallagma sp	Coenagrionidae	Zygoptera	Lentic	21.875	128.419					Camargo Lake, São Paulo	Brazil	23.271	-48.9904	371	Fulan2006	Fulan, J. Â., & Henry, R. (2006) The Odonata (Insecta) assemblage on Eichhornia azurea (Sw.) Kunth (Pontederiaceae) stands in Camargo Lake, a lateral lake on the Paranapanema River (state of São Paulo, Brazil), after an extreme inundation episode. Acta Limnologica Brasiliensia, 18(4): 423-431.
Homeoura sp	Coenagrionidae	Zygoptera	Lentic	1.5625	9.79187					Camargo Lake, São Paulo	Brazil	23.271	-48.9904	371	Fulan2006	Fulan, J. Â., & Henry, R. (2006) The Odonata (Insecta) assemblage on Eichhornia azurea (Sw.) Kunth (Pontederiaceae) stands in Camargo Lake, a lateral lake on the Paranapanema River (state of São Paulo, Brazil), after an extreme inundation episode. Acta Limnologica Brasiliensia, 18(4): 423-431.
Ischnura sp	Coenagrionidae	Zygoptera	Lentic	0.520833	6.25					Camargo Lake, São Paulo	Brazil	23.271	-48.9904	371	Fulan2006	Fulan, J. Â., & Henry, R. (2006) The Odonata (Insecta) assemblage on Eichhornia azurea (Sw.) Kunth (Pontederiaceae) stands in Camargo Lake, a lateral lake on the Paranapanema River (state of São Paulo, Brazil), after an extreme inundation episode. Acta Limnologica Brasiliensia, 18(4): 423-431.
Oxyagrion sp	Coenagrionidae	Zygoptera	Lentic	1.04167	8.4275					Camargo Lake, São Paulo	Brazil	23.271	-48.9904	371	Fulan2006	Fulan, J. Â., & Henry, R. (2006) The Odonata (Insecta) assemblage on Eichhornia azurea (Sw.) Kunth (Pontederiaceae) stands in Camargo Lake, a lateral lake on the Paranapanema River (state of São Paulo, Brazil), after an extreme inundation episode. Acta Limnologica Brasiliensia, 18(4): 423-431.
Telebasis sp	Coenagrionidae	Zygoptera	Lentic	14.5833	55.647					Camargo Lake, São Paulo	Brazil	23.271	-48.9904	371	Fulan2006	Fulan, J. Â., & Henry, R. (2006) The Odonata (Insecta) assemblage on Eichhornia azurea (Sw.) Kunth (Pontederiaceae) stands in Camargo Lake, a lateral lake on the Paranapanema River (state of São Paulo, Brazil), after an extreme inundation episode. Acta Limnologica Brasiliensia, 18(4): 423-431.
Telebasis sp	Coenagrionidae	Zygoptera	Lentic			2.664	3.07769			Lagoa do camargo, Estado de Espírito Santo	Brazil	19.3259	-39.8599	43	Fulan2008	Fulan, J. Â., & Henry, R. (2008). Variação anual da biomassa de Telebasis (Odonata: Coenagrionidae), junto à Eichhornia azurea (Sw.) Kunth, na Lagoa do Camargo (lateral ao rio Paranapanema, São Paulo). Estudos de Biologia, 30(70/72).
Aeshna juncea	Aeshnidae	Anisoptera	Lentic	0.34	0.12			7.62	3.89	Cooper River Delta (East)	USA	60.46	-144.959	7	Furlan2014	Furlan, N.E. 2014. Life histories, diets, and secondary production of Odonata along a temperatuire gradient on the Copper River Delta, Alaska. Loyola University Chicago. ProQuest Dissertations
Aeshna juncea	Aeshnidae	Anisoptera	Lentic	0.44	0.08			6.78	2.04	Cooper River Delta (West)	USA	60.46	-144.959	7	Furlan2014	Furlan, N.E. 2014. Life histories, diets, and secondary production of Odonata along a temperatuire gradient on the Copper River Delta, Alaska. Loyola University Chicago. ProQuest Dissertations
Enallagma boreale	Coenagrionidae	Zygoptera	Lentic	1.17	0.3			14.31	4.13	Cooper River Delta (East)	USA	60.46	-144.959	7	Furlan2014	Furlan, N.E. 2014. Life histories, diets, and secondary production of Odonata along a temperatuire gradient on the Copper River Delta, Alaska. Loyola University Chicago. ProQuest Dissertations
Enallagma boreale	Coenagrionidae	Zygoptera	Lentic	1.72	0.8			13.47	6.08	Cooper River Delta (West)	USA	60.46	-144.959	7	Furlan2014	Furlan, N.E. 2014. Life histories, diets, and secondary production of Odonata along a temperatuire gradient on the Copper River Delta, Alaska. Loyola University Chicago. ProQuest Dissertations
Leucorrhinia hudsonica	Libellulidae	Anisoptera	Lentic	0.12	0.08			1.56	0.59	Cooper River Delta (East)	USA	60.46	-144.959	7	Furlan2014	Furlan, N.E. 2014. Life histories, diets, and secondary production of Odonata along a temperatuire gradient on the Copper River Delta, Alaska. Loyola University Chicago. ProQuest Dissertations
Leucorrhinia hudsonica	Libellulidae	Anisoptera	Lentic	1.96	0.77			26.4	11.36	Cooper River Delta (West)	USA	60.46	-144.959	7	Furlan2014	Furlan, N.E. 2014. Life histories, diets, and secondary production of Odonata along a temperatuire gradient on the Copper River Delta, Alaska. Loyola University Chicago. ProQuest Dissertations
Argia tibialis	Coenagrionidae	Zygoptera	Lotic	30	0.46	8.9	0.49	44		Douglas Creek, Washington	USA	46.5501	-119.489	165	Gaines1992	Gaines, W. L., Cushing, C. E., & Smith, S. D. (1992). SECONDARY PRODUCTION ESTIMATES OF BENTHIC INSECTS IN THREE COLD DESERT STREAMS. The Great Basin Naturalist, 52(1), 11–24
Argia tibialis	Coenagrionidae	Zygoptera	Lotic	22	0.61	27.8	0.68	139		Snively Springs, Washington	USA	46.5501	-119.489	165	Gaines1992	Gaines, W. L., Cushing, C. E., & Smith, S. D. (1992). SECONDARY PRODUCTION ESTIMATES OF BENTHIC INSECTS IN THREE COLD DESERT STREAMS. The Great Basin Naturalist, 52(1), 11–24
Argia tibialis	Coenagrionidae	Zygoptera	Lotic	67	0.72	74.3	0.78	372		Rattlesnake Springs, Washington	USA	46.5501	-119.489	165	Gaines1992	Gaines, W. L., Cushing, C. E., & Smith, S. D. (1992). SECONDARY PRODUCTION ESTIMATES OF BENTHIC INSECTS IN THREE COLD DESERT STREAMS. The Great Basin Naturalist, 52(1), 11–24
Pantala sp	Libellulidae	Anisoptera	Lentic	1.72938	9.8049	5.4218	42.3678	310		San Marcos, Texas	USA	29.8907	-97.9115	194	Holmes1999	Holmes, A.J. 1999. Life history and secondary production of predaceous aquatic macroinvertebrates in managed ephemeral ponds.
Pantala sp	Libellulidae	Anisoptera	Lentic	0.96719	4.72676	1.28526	17.5358	40		San Marcos, Texas	USA	29.8907	-97.9115	194	Holmes1999	Holmes, A.J. 1999. Life history and secondary production of predaceous aquatic macroinvertebrates in managed ephemeral ponds.
Lanthus vernalis	Gomphidae	Anisoptera	Lotic	9		18		36	8.67347	Macon County, North Carolina	USA	36.4388	-78.0839	61	Huryn1987	Huryn, A. D., & Wallace, J. B. (1987). The exopterygote insect community of a mountain stream in North Carolina, USA: life histories, production, and functional structure. Aquatic Insects, 9(4), 229-251.
Cordulegaster maculata	Cordulegastridae	Anisoptera	Lotic					1050	150	Higgins Creek, Virginia	USA	35.984	-82.5377	945	Kedzierski2001	Kedzierski, W.M. & Smock L.A. 2001. Effects of logging on macroinvertebrate production in a sand-bottomed, low gradient stream. Freshwater Biology. 46:821-833
Dromogomphus spinosus	Gomphidae	Anisoptera	Lotic					1750	1150	Higgins Creek, Virginia	USA	35.984	-82.5377	945	Kedzierski2001	Kedzierski, W.M. & Smock L.A. 2001. Effects of logging on macroinvertebrate production in a sand-bottomed, low gradient stream. Freshwater Biology. 46:821-833
Argia translata	Coenagrionidae	Zygoptera	Lotic			23.9667	18.6172	121.467	106.525	Kanawha River,Virginia	USA	39.2654	-81.569	179	Kirk1994	Kirk, E.J. & Perry, S.A. 1994. Macroinvertebrate production estimates in the Kanawha River, West Virginia. Hydrobiologia. 281: 39-50.
Pyrrhosoma nymphula	Coenagrionidae	Zygoptera	Lentic	373.7	175.1					Durham	United Kingdom	54.7752	-1.58485	66.994	Lawton1971	Lawton, J.H. 1971. Ecological Energetics Studies on Larvae of the Damselfly Pyrrhosoma nymphula (Sulzer) (Odonata: Zygoptera).Journal of Animal Ecology. 40: 385-423.
Euphaea opaca	Euphaeidae	Zygoptera	Lotic	33.2241	6.8478			1240.4		Guangdong	China	23.1602	113.223	18	Li2016	Li X., Zhang H., Pan B. & Tong X. (2016). Life history and secondary production of the Chinese endemic damselfly Euphaea opaca (Odonata: Euphaeidae). International Journal of Odonatology 19, 75–82. https://doi.org/10.1080/13887890.2016.1183524
Gomphidae	Gomphidae	Anisoptera	Lotic	9.5	4.8	1.25		153.8	6.6	Shoalhaven river,NSW	Australia	34.9	150.77	700	Marchant2015	Marchant R., Grant T. R. (2015) The productivity of the macroinvertebrate prey of the platypus in the upper Shoalhaven River, New South Wales. Marine and Freshwater Research 66, 1128-1137.
Lestidae	Lestidae	Zygoptera	Lotic	10.4		2.6		76.8		Shoalhaven river, NSW	Australia	34.9	150.77	700	Marchant2015	Marchant R., Grant T. R. (2015) The productivity of the macroinvertebrate prey of the platypus in the upper Shoalhaven River, New South Wales. Marine and Freshwater Research 66, 1128-1137.
Synthemistidae	Synthemistidae	Anisoptera	Lotic	6.7	0.8	2.2		52.2	6.8	Shoalhaven river, NSW	Australia	34.9	150.77	700	Marchant2015	Marchant R., Grant T. R. (2015) The productivity of the macroinvertebrate prey of the platypus in the upper Shoalhaven River, New South Wales. Marine and Freshwater Research 66, 1128-1137.
Aeshna affinis	Aeshnidae	Anisoptera	Lentic	0.8						Garrotxa, Catalonia	Spain	42.1212	2.55627	594	Oliver2012	Oliver, X. (2012) Primeres dades sobre les comunitats d'odonats (Insecta: Odonata) de la Garrotxa. Annals de la delegació de la Garrotxa de la Institució Catalana d'Història Natural, 5: 67-78.
Aeshna cyanea	Aeshnidae	Anisoptera	Lotic	27.23	14.16					Garrotxa, Catalonia	Spain	42.1212	2.55627	594	Oliver2012	Oliver, X. (2012) Primeres dades sobre les comunitats d'odonats (Insecta: Odonata) de la Garrotxa. Annals de la delegació de la Garrotxa de la Institució Catalana d'Història Natural, 5: 67-78.
Aeshna cyanea	Aeshnidae	Anisoptera	Lentic	104.1	50.88					Garrotxa, Catalonia	Spain	42.1212	2.55627	594	Oliver2012	Oliver, X. (2012) Primeres dades sobre les comunitats d'odonats (Insecta: Odonata) de la Garrotxa. Annals de la delegació de la Garrotxa de la Institució Catalana d'Història Natural, 5: 67-78.
Aeshna mixta	Aeshnidae	Anisoptera	Lotic	17.23	6.97					Garrotxa, Catalonia	Spain	42.1212	2.55627	594	Oliver2012	Oliver, X. (2012) Primeres dades sobre les comunitats d'odonats (Insecta: Odonata) de la Garrotxa. Annals de la delegació de la Garrotxa de la Institució Catalana d'Història Natural, 5: 67-78.
Aeshna mixta	Aeshnidae	Anisoptera	Lentic	9.6	3.7					Garrotxa, Catalonia	Spain	42.1212	2.55627	594	Oliver2012	Oliver, X. (2012) Primeres dades sobre les comunitats d'odonats (Insecta: Odonata) de la Garrotxa. Annals de la delegació de la Garrotxa de la Institució Catalana d'Història Natural, 5: 67-78.
Anax imperator	Aeshnidae	Anisoptera	Lotic	25.6	12.2					Garrotxa, Catalonia	Spain	42.1212	2.55627	594	Oliver2012	Oliver, X. (2012) Primeres dades sobre les comunitats d'odonats (Insecta: Odonata) de la Garrotxa. Annals de la delegació de la Garrotxa de la Institució Catalana d'Història Natural, 5: 67-78.
Anax imperator	Aeshnidae	Anisoptera	Lentic	184.2	158.6					Garrotxa, Catalonia	Spain	42.1212	2.55627	594	Oliver2012	Oliver, X. (2012) Primeres dades sobre les comunitats d'odonats (Insecta: Odonata) de la Garrotxa. Annals de la delegació de la Garrotxa de la Institució Catalana d'Història Natural, 5: 67-78.
Anax parthenope	Aeshnidae	Anisoptera	Lotic	8.1	0					Garrotxa, Catalonia	Spain	42.1212	2.55627	594	Oliver2012	Oliver, X. (2012) Primeres dades sobre les comunitats d'odonats (Insecta: Odonata) de la Garrotxa. Annals de la delegació de la Garrotxa de la Institució Catalana d'Història Natural, 5: 67-78.
Anax parthenope	Aeshnidae	Anisoptera	Lentic	2.4						Garrotxa, Catalonia	Spain	42.1212	2.55627	594	Oliver2012	Oliver, X. (2012) Primeres dades sobre les comunitats d'odonats (Insecta: Odonata) de la Garrotxa. Annals de la delegació de la Garrotxa de la Institució Catalana d'Història Natural, 5: 67-78.
Boyeria irene	Aeshnidae	Anisoptera	Lotic	11.88	8.45					Garrotxa, Catalonia	Spain	42.1212	2.55627	594	Oliver2012	Oliver, X. (2012) Primeres dades sobre les comunitats d'odonats (Insecta: Odonata) de la Garrotxa. Annals de la delegació de la Garrotxa de la Institució Catalana d'Història Natural, 5: 67-78.
Calopteryx haemorrhoidalis	Calopterygidae	Zygoptera	Lotic	35.2	12.4					Garrotxa, Catalonia	Spain	42.1212	2.55627	594	Oliver2012	Oliver, X. (2012) Primeres dades sobre les comunitats d'odonats (Insecta: Odonata) de la Garrotxa. Annals de la delegació de la Garrotxa de la Institució Catalana d'Història Natural, 5: 67-78.
Calopteryx virgo	Calopterygidae	Zygoptera	Lotic	92.57	61.67					Garrotxa, Catalonia	Spain	42.1212	2.55627	594	Oliver2012	Oliver, X. (2012) Primeres dades sobre les comunitats d'odonats (Insecta: Odonata) de la Garrotxa. Annals de la delegació de la Garrotxa de la Institució Catalana d'Història Natural, 5: 67-78.
Calopteryx virgo	Calopterygidae	Zygoptera	Lentic	50						Garrotxa, Catalonia	Spain	42.1212	2.55627	594	Oliver2012	Oliver, X. (2012) Primeres dades sobre les comunitats d'odonats (Insecta: Odonata) de la Garrotxa. Annals de la delegació de la Garrotxa de la Institució Catalana d'Història Natural, 5: 67-78.
Calopteryx xanthostoma	Calopterygidae	Zygoptera	Lotic	19.03	7.36					Garrotxa, Catalonia	Spain	42.1212	2.55627	594	Oliver2012	Oliver, X. (2012) Primeres dades sobre les comunitats d'odonats (Insecta: Odonata) de la Garrotxa. Annals de la delegació de la Garrotxa de la Institució Catalana d'Història Natural, 5: 67-78.
Ceriagrion tenellum	Coenagrionidae	Zygoptera	Lotic	30.2						Garrotxa, Catalonia	Spain	42.1212	2.55627	594	Oliver2012	Oliver, X. (2012) Primeres dades sobre les comunitats d'odonats (Insecta: Odonata) de la Garrotxa. Annals de la delegació de la Garrotxa de la Institució Catalana d'Història Natural, 5: 67-78.
Ceriagrion tenellum	Coenagrionidae	Zygoptera	Lentic	50						Garrotxa, Catalonia	Spain	42.1212	2.55627	594	Oliver2012	Oliver, X. (2012) Primeres dades sobre les comunitats d'odonats (Insecta: Odonata) de la Garrotxa. Annals de la delegació de la Garrotxa de la Institució Catalana d'Història Natural, 5: 67-78.
Coenagrion mercuriale	Coenagrionidae	Zygoptera	Lotic	20.05	8.95					Garrotxa, Catalonia	Spain	42.1212	2.55627	594	Oliver2012	Oliver, X. (2012) Primeres dades sobre les comunitats d'odonats (Insecta: Odonata) de la Garrotxa. Annals de la delegació de la Garrotxa de la Institució Catalana d'Història Natural, 5: 67-78.
Coenagrion puella	Coenagrionidae	Zygoptera	Lotic	56.5	29.12					Garrotxa, Catalonia	Spain	42.1212	2.55627	594	Oliver2012	Oliver, X. (2012) Primeres dades sobre les comunitats d'odonats (Insecta: Odonata) de la Garrotxa. Annals de la delegació de la Garrotxa de la Institució Catalana d'Història Natural, 5: 67-78.
Coenagrion puella	Coenagrionidae	Zygoptera	Lentic	353.13	140.68					Garrotxa, Catalonia	Spain	42.1212	2.55627	594	Oliver2012	Oliver, X. (2012) Primeres dades sobre les comunitats d'odonats (Insecta: Odonata) de la Garrotxa. Annals de la delegació de la Garrotxa de la Institució Catalana d'Història Natural, 5: 67-78.
Coenagrion scitulum	Coenagrionidae	Zygoptera	Lentic	17.75	17.55					Garrotxa, Catalonia	Spain	42.1212	2.55627	594	Oliver2012	Oliver, X. (2012) Primeres dades sobre les comunitats d'odonats (Insecta: Odonata) de la Garrotxa. Annals de la delegació de la Garrotxa de la Institució Catalana d'Història Natural, 5: 67-78.
Cordulegaster boltonii	Cordulegastridae	Anisoptera	Lotic	15.3	9					Garrotxa, Catalonia	Spain	42.1212	2.55627	594	Oliver2012	Oliver, X. (2012) Primeres dades sobre les comunitats d'odonats (Insecta: Odonata) de la Garrotxa. Annals de la delegació de la Garrotxa de la Institució Catalana d'Història Natural, 5: 67-78.
Crocothemis erythraea	Libellulidae	Anisoptera	Lotic	91.3						Garrotxa, Catalonia	Spain	42.1212	2.55627	594	Oliver2012	Oliver, X. (2012) Primeres dades sobre les comunitats d'odonats (Insecta: Odonata) de la Garrotxa. Annals de la delegació de la Garrotxa de la Institució Catalana d'Història Natural, 5: 67-78.
Crocothemis erythraea	Libellulidae	Anisoptera	Lentic	81.7	60.23					Garrotxa, Catalonia	Spain	42.1212	2.55627	594	Oliver2012	Oliver, X. (2012) Primeres dades sobre les comunitats d'odonats (Insecta: Odonata) de la Garrotxa. Annals de la delegació de la Garrotxa de la Institució Catalana d'Història Natural, 5: 67-78.
Enallagma cyathigerum	Coenagrionidae	Zygoptera	Lentic	10.4						Garrotxa, Catalonia	Spain	42.1212	2.55627	594	Oliver2012	Oliver, X. (2012) Primeres dades sobre les comunitats d'odonats (Insecta: Odonata) de la Garrotxa. Annals de la delegació de la Garrotxa de la Institució Catalana d'Història Natural, 5: 67-78.
Erythromma lindenii	Coenagrionidae	Zygoptera	Lotic	108.93	43.37					Garrotxa, Catalonia	Spain	42.1212	2.55627	594	Oliver2012	Oliver, X. (2012) Primeres dades sobre les comunitats d'odonats (Insecta: Odonata) de la Garrotxa. Annals de la delegació de la Garrotxa de la Institució Catalana d'Història Natural, 5: 67-78.
Erythromma lindenii	Coenagrionidae	Zygoptera	Lentic	464.27	288.89					Garrotxa, Catalonia	Spain	42.1212	2.55627	594	Oliver2012	Oliver, X. (2012) Primeres dades sobre les comunitats d'odonats (Insecta: Odonata) de la Garrotxa. Annals de la delegació de la Garrotxa de la Institució Catalana d'Història Natural, 5: 67-78.
Erythromma viridulum	Coenagrionidae	Zygoptera	Lentic	37	8					Garrotxa, Catalonia	Spain	42.1212	2.55627	594	Oliver2012	Oliver, X. (2012) Primeres dades sobre les comunitats d'odonats (Insecta: Odonata) de la Garrotxa. Annals de la delegació de la Garrotxa de la Institució Catalana d'Història Natural, 5: 67-78.
Gomphus pulchellus	Gomphidae	Anisoptera	Lotic	1.1	0					Garrotxa, Catalonia	Spain	42.1212	2.55627	594	Oliver2012	Oliver, X. (2012) Primeres dades sobre les comunitats d'odonats (Insecta: Odonata) de la Garrotxa. Annals de la delegació de la Garrotxa de la Institució Catalana d'Història Natural, 5: 67-78.
Ischnura graellsii	Coenagrionidae	Zygoptera	Lotic	106.2	45.9					Garrotxa, Catalonia	Spain	42.1212	2.55627	594	Oliver2012	Oliver, X. (2012) Primeres dades sobre les comunitats d'odonats (Insecta: Odonata) de la Garrotxa. Annals de la delegació de la Garrotxa de la Institució Catalana d'Història Natural, 5: 67-78.
Ischnura graellsii	Coenagrionidae	Zygoptera	Lentic	114.67	47.38					Garrotxa, Catalonia	Spain	42.1212	2.55627	594	Oliver2012	Oliver, X. (2012) Primeres dades sobre les comunitats d'odonats (Insecta: Odonata) de la Garrotxa. Annals de la delegació de la Garrotxa de la Institució Catalana d'Història Natural, 5: 67-78.
Ischnura pumilio	Coenagrionidae	Zygoptera	Lotic	10						Garrotxa, Catalonia	Spain	42.1212	2.55627	594	Oliver2012	Oliver, X. (2012) Primeres dades sobre les comunitats d'odonats (Insecta: Odonata) de la Garrotxa. Annals de la delegació de la Garrotxa de la Institució Catalana d'Història Natural, 5: 67-78.
Ischnura pumilio	Coenagrionidae	Zygoptera	Lentic	0.7						Garrotxa, Catalonia	Spain	42.1212	2.55627	594	Oliver2012	Oliver, X. (2012) Primeres dades sobre les comunitats d'odonats (Insecta: Odonata) de la Garrotxa. Annals de la delegació de la Garrotxa de la Institució Catalana d'Història Natural, 5: 67-78.
Lestes virens	Lestidae	Zygoptera	Lentic	12.27	10.55					Garrotxa, Catalonia	Spain	42.1212	2.55627	594	Oliver2012	Oliver, X. (2012) Primeres dades sobre les comunitats d'odonats (Insecta: Odonata) de la Garrotxa. Annals de la delegació de la Garrotxa de la Institució Catalana d'Història Natural, 5: 67-78.
Lestes viridis	Lestidae	Zygoptera	Lotic	172.1	61.05					Garrotxa, Catalonia	Spain	42.1212	2.55627	594	Oliver2012	Oliver, X. (2012) Primeres dades sobre les comunitats d'odonats (Insecta: Odonata) de la Garrotxa. Annals de la delegació de la Garrotxa de la Institució Catalana d'Història Natural, 5: 67-78.
Lestes viridis	Lestidae	Zygoptera	Lentic	68.03	62.48					Garrotxa, Catalonia	Spain	42.1212	2.55627	594	Oliver2012	Oliver, X. (2012) Primeres dades sobre les comunitats d'odonats (Insecta: Odonata) de la Garrotxa. Annals de la delegació de la Garrotxa de la Institució Catalana d'Història Natural, 5: 67-78.
Libellula depressa	Libellulidae	Anisoptera	Lotic	1.2	0.2					Garrotxa, Catalonia	Spain	42.1212	2.55627	594	Oliver2012	Oliver, X. (2012) Primeres dades sobre les comunitats d'odonats (Insecta: Odonata) de la Garrotxa. Annals de la delegació de la Garrotxa de la Institució Catalana d'Història Natural, 5: 67-78.
Libellula depressa	Libellulidae	Anisoptera	Lentic	338.044	294.25					Garrotxa, Catalonia	Spain	42.1212	2.55627	594	Oliver2012	Oliver, X. (2012) Primeres dades sobre les comunitats d'odonats (Insecta: Odonata) de la Garrotxa. Annals de la delegació de la Garrotxa de la Institució Catalana d'Història Natural, 5: 67-78.
Libellula quadrimaculata	Libellulidae	Anisoptera	Lentic	1.2						Garrotxa, Catalonia	Spain	42.1212	2.55627	594	Oliver2012	Oliver, X. (2012) Primeres dades sobre les comunitats d'odonats (Insecta: Odonata) de la Garrotxa. Annals de la delegació de la Garrotxa de la Institució Catalana d'Història Natural, 5: 67-78.
Onychogomphus forcipatus	Gomphidae	Anisoptera	Lotic	9.5	4.24					Garrotxa, Catalonia	Spain	42.1212	2.55627	594	Oliver2012	Oliver, X. (2012) Primeres dades sobre les comunitats d'odonats (Insecta: Odonata) de la Garrotxa. Annals de la delegació de la Garrotxa de la Institució Catalana d'Història Natural, 5: 67-78.
Onychogomphus uncatus	Gomphidae	Anisoptera	Lotic	5.17	0.93					Garrotxa, Catalonia	Spain	42.1212	2.55627	594	Oliver2012	Oliver, X. (2012) Primeres dades sobre les comunitats d'odonats (Insecta: Odonata) de la Garrotxa. Annals de la delegació de la Garrotxa de la Institució Catalana d'Història Natural, 5: 67-78.
Orthetrum brunneum	Libellulidae	Anisoptera	Lotic	33.77	32.57					Garrotxa, Catalonia	Spain	42.1212	2.55627	594	Oliver2012	Oliver, X. (2012) Primeres dades sobre les comunitats d'odonats (Insecta: Odonata) de la Garrotxa. Annals de la delegació de la Garrotxa de la Institució Catalana d'Història Natural, 5: 67-78.
Orthetrum brunneum	Libellulidae	Anisoptera	Lentic	2						Garrotxa, Catalonia	Spain	42.1212	2.55627	594	Oliver2012	Oliver, X. (2012) Primeres dades sobre les comunitats d'odonats (Insecta: Odonata) de la Garrotxa. Annals de la delegació de la Garrotxa de la Institució Catalana d'Història Natural, 5: 67-78.
Orthetrum cancellatum	Libellulidae	Anisoptera	Lentic	5.52	3.28					Garrotxa, Catalonia	Spain	42.1212	2.55627	594	Oliver2012	Oliver, X. (2012) Primeres dades sobre les comunitats d'odonats (Insecta: Odonata) de la Garrotxa. Annals de la delegació de la Garrotxa de la Institució Catalana d'Història Natural, 5: 67-78.
Orthetrum coerulescens	Libellulidae	Anisoptera	Lotic	3.6	0					Garrotxa, Catalonia	Spain	42.1212	2.55627	594	Oliver2012	Oliver, X. (2012) Primeres dades sobre les comunitats d'odonats (Insecta: Odonata) de la Garrotxa. Annals de la delegació de la Garrotxa de la Institució Catalana d'Història Natural, 5: 67-78.
Orthetrum coerulescens	Libellulidae	Anisoptera	Lentic	9.8						Garrotxa, Catalonia	Spain	42.1212	2.55627	594	Oliver2012	Oliver, X. (2012) Primeres dades sobre les comunitats d'odonats (Insecta: Odonata) de la Garrotxa. Annals de la delegació de la Garrotxa de la Institució Catalana d'Història Natural, 5: 67-78.
Oxygastra curtisii	incertae sedis	Anisoptera	Lotic	3.8	0					Garrotxa, Catalonia	Spain	42.1212	2.55627	594	Oliver2012	Oliver, X. (2012) Primeres dades sobre les comunitats d'odonats (Insecta: Odonata) de la Garrotxa. Annals de la delegació de la Garrotxa de la Institució Catalana d'Història Natural, 5: 67-78.
Platycnemis acutipennis	Platycnemididae	Zygoptera	Lotic	24.17	5.73					Garrotxa, Catalonia	Spain	42.1212	2.55627	594	Oliver2012	Oliver, X. (2012) Primeres dades sobre les comunitats d'odonats (Insecta: Odonata) de la Garrotxa. Annals de la delegació de la Garrotxa de la Institució Catalana d'Història Natural, 5: 67-78.
Platycnemis acutipennis	Platycnemididae	Zygoptera	Lentic	4.7						Garrotxa, Catalonia	Spain	42.1212	2.55627	594	Oliver2012	Oliver, X. (2012) Primeres dades sobre les comunitats d'odonats (Insecta: Odonata) de la Garrotxa. Annals de la delegació de la Garrotxa de la Institució Catalana d'Història Natural, 5: 67-78.
Platycnemis latipes	Platycnemididae	Zygoptera	Lotic	138.6	35.8					Garrotxa, Catalonia	Spain	42.1212	2.55627	594	Oliver2012	Oliver, X. (2012) Primeres dades sobre les comunitats d'odonats (Insecta: Odonata) de la Garrotxa. Annals de la delegació de la Garrotxa de la Institució Catalana d'Història Natural, 5: 67-78.
Platycnemis latipes	Platycnemididae	Zygoptera	Lentic	277.7	274.3					Garrotxa, Catalonia	Spain	42.1212	2.55627	594	Oliver2012	Oliver, X. (2012) Primeres dades sobre les comunitats d'odonats (Insecta: Odonata) de la Garrotxa. Annals de la delegació de la Garrotxa de la Institució Catalana d'Història Natural, 5: 67-78.
Pyrrhosoma nymphula	Coenagrionidae	Zygoptera	Lotic	142.25	89.79					Garrotxa, Catalonia	Spain	42.1212	2.55627	594	Oliver2012	Oliver, X. (2012) Primeres dades sobre les comunitats d'odonats (Insecta: Odonata) de la Garrotxa. Annals de la delegació de la Garrotxa de la Institució Catalana d'Història Natural, 5: 67-78.
Pyrrhosoma nymphula	Coenagrionidae	Zygoptera	Lentic	142.45	137.55					Garrotxa, Catalonia	Spain	42.1212	2.55627	594	Oliver2012	Oliver, X. (2012) Primeres dades sobre les comunitats d'odonats (Insecta: Odonata) de la Garrotxa. Annals de la delegació de la Garrotxa de la Institució Catalana d'Història Natural, 5: 67-78.
Sympecma fusca	Lestidae	Zygoptera	Lotic	0.7						Garrotxa, Catalonia	Spain	42.1212	2.55627	594	Oliver2012	Oliver, X. (2012) Primeres dades sobre les comunitats d'odonats (Insecta: Odonata) de la Garrotxa. Annals de la delegació de la Garrotxa de la Institució Catalana d'Història Natural, 5: 67-78.
Sympecma fusca	Lestidae	Zygoptera	Lentic	1.5	1.4					Garrotxa, Catalonia	Spain	42.1212	2.55627	594	Oliver2012	Oliver, X. (2012) Primeres dades sobre les comunitats d'odonats (Insecta: Odonata) de la Garrotxa. Annals de la delegació de la Garrotxa de la Institució Catalana d'Història Natural, 5: 67-78.
Sympetrum fonscolombii	Libellulidae	Anisoptera	Lotic	37.13	33.54					Garrotxa, Catalonia	Spain	42.1212	2.55627	594	Oliver2012	Oliver, X. (2012) Primeres dades sobre les comunitats d'odonats (Insecta: Odonata) de la Garrotxa. Annals de la delegació de la Garrotxa de la Institució Catalana d'Història Natural, 5: 67-78.
Sympetrum fonscolombii	Libellulidae	Anisoptera	Lentic	11.9	11.6					Garrotxa, Catalonia	Spain	42.1212	2.55627	594	Oliver2012	Oliver, X. (2012) Primeres dades sobre les comunitats d'odonats (Insecta: Odonata) de la Garrotxa. Annals de la delegació de la Garrotxa de la Institució Catalana d'Història Natural, 5: 67-78.
Sympetrum sanguineum	Libellulidae	Anisoptera	Lotic	1.6						Garrotxa, Catalonia	Spain	42.1212	2.55627	594	Oliver2012	Oliver, X. (2012) Primeres dades sobre les comunitats d'odonats (Insecta: Odonata) de la Garrotxa. Annals de la delegació de la Garrotxa de la Institució Catalana d'Història Natural, 5: 67-78.
Sympetrum sanguineum	Libellulidae	Anisoptera	Lentic	2	1.9					Garrotxa, Catalonia	Spain	42.1212	2.55627	594	Oliver2012	Oliver, X. (2012) Primeres dades sobre les comunitats d'odonats (Insecta: Odonata) de la Garrotxa. Annals de la delegació de la Garrotxa de la Institució Catalana d'Història Natural, 5: 67-78.
Sympetrum striolatum	Libellulidae	Anisoptera	Lotic	68.17	39.63					Garrotxa, Catalonia	Spain	42.1212	2.55627	594	Oliver2012	Oliver, X. (2012) Primeres dades sobre les comunitats d'odonats (Insecta: Odonata) de la Garrotxa. Annals de la delegació de la Garrotxa de la Institució Catalana d'Història Natural, 5: 67-78.
Sympetrum striolatum	Libellulidae	Anisoptera	Lentic	382.8	325.5					Garrotxa, Catalonia	Spain	42.1212	2.55627	594	Oliver2012	Oliver, X. (2012) Primeres dades sobre les comunitats d'odonats (Insecta: Odonata) de la Garrotxa. Annals de la delegació de la Garrotxa de la Institució Catalana d'Història Natural, 5: 67-78.
Trithemis annulata	Libellulidae	Anisoptera	Lentic	166						Garrotxa, Catalonia	Spain	42.1212	2.55627	594	Oliver2012	Oliver, X. (2012) Primeres dades sobre les comunitats d'odonats (Insecta: Odonata) de la Garrotxa. Annals de la delegació de la Garrotxa de la Institució Catalana d'Història Natural, 5: 67-78.
Progomphus obscurus	Gomphidae	Anisoptera	Lotic			1682		6842		Harmon Creek, Texas	USA	30.8691	-95.3983	40	Phillips2001	Phillips, E. C. (2001). Life history, food habits and production of Progomphus obscurus Rambur (Odonata: Gomphidae) in Harmon Creek of east Texas. The Texas Journal of Science, 53(1), 19-19.
Coenagrionidae	Coenagrionidae	Zygoptera	Lentic			1.87105	3.16229			Lake Kariba	Zimbabwe	17.1132	27.7907	486	Phiri2012	Phiri, C., Chakona, A. & Day, J.A. (2012) Body-size distribution, biomass estimates and life histories of common insect taxa associated with a submerged macrophyte Lagarosiphon ilicifolius in the Sanyati Basin, Lake Kariba, Zimbabwe. American Journal of Aquaric Science, 37(3): 289-299.
Coenagrion armatum	Coenagrionidae	Zygoptera	Lentic	2.91	0.3	26	2.5			Lake Chany, southeast of Western Siberia	Rusia	54.8341	77.6662	511	Popova2016	Popova, O. N., Haritonov, A. Y., Anishchenko, O. V., & Gladyshev, M. I. (2016). Export of biomass and metals from aquatic to terrestrial ecosystems via the emergence of dragonflies (Insecta: Odonata). Contemporary Problems of Ecology, 9(4), 458-473.
Coenagrion pulchellum	Coenagrionidae	Zygoptera	Lentic	2.995	0.46	19	1.5			Lake Chany, southeast of Western Siberia	Rusia	54.8341	77.6662	511	Popova2016	Popova, O. N., Haritonov, A. Y., Anishchenko, O. V., & Gladyshev, M. I. (2016). Export of biomass and metals from aquatic to terrestrial ecosystems via the emergence of dragonflies (Insecta: Odonata). Contemporary Problems of Ecology, 9(4), 458-473.
Coenagrion lunulatum	Coenagrionidae	Zygoptera	Lentic	4.495	1.115	59	16.5			Lake Chany, southeast of Western Siberia	Rusia	54.8341	77.6662	511	Popova2016	Popova, O. N., Haritonov, A. Y., Anishchenko, O. V., & Gladyshev, M. I. (2016). Export of biomass and metals from aquatic to terrestrial ecosystems via the emergence of dragonflies (Insecta: Odonata). Contemporary Problems of Ecology, 9(4), 458-473.
Enallagma cyathigerum	Coenagrionidae	Zygoptera	Lentic	10.85	1.59	129	19			Lake Chany, southeast of Western Siberia	Rusia	54.8341	77.6662	511	Popova2016	Popova, O. N., Haritonov, A. Y., Anishchenko, O. V., & Gladyshev, M. I. (2016). Export of biomass and metals from aquatic to terrestrial ecosystems via the emergence of dragonflies (Insecta: Odonata). Contemporary Problems of Ecology, 9(4), 458-473.
Erythromma najas	Coenagrionidae	Zygoptera	Lentic	2.525	0.43	35.5	6			Lake Chany, southeast of Western Siberia	Rusia	54.8341	77.6662	511	Popova2016	Popova, O. N., Haritonov, A. Y., Anishchenko, O. V., & Gladyshev, M. I. (2016). Export of biomass and metals from aquatic to terrestrial ecosystems via the emergence of dragonflies (Insecta: Odonata). Contemporary Problems of Ecology, 9(4), 458-473.
Lestes dryas	Lestidae	Zygoptera	Lentic	1.2	0.115	52	1.5			Lake Chany, southeast of Western Siberia	Rusia	54.8341	77.6662	511	Popova2016	Popova, O. N., Haritonov, A. Y., Anishchenko, O. V., & Gladyshev, M. I. (2016). Export of biomass and metals from aquatic to terrestrial ecosystems via the emergence of dragonflies (Insecta: Odonata). Contemporary Problems of Ecology, 9(4), 458-473.
Lestes sponsa	Lestidae	Zygoptera	Lentic	5.625	0.32	73	4			Lake Chany, southeast of Western Siberia	Rusia	54.8341	77.6662	511	Popova2016	Popova, O. N., Haritonov, A. Y., Anishchenko, O. V., & Gladyshev, M. I. (2016). Export of biomass and metals from aquatic to terrestrial ecosystems via the emergence of dragonflies (Insecta: Odonata). Contemporary Problems of Ecology, 9(4), 458-473.
Lestes virens	Lestidae	Zygoptera	Lentic	1.185	0.11	11	1			Lake Chany, southeast of Western Siberia	Rusia	54.8341	77.6662	511	Popova2016	Popova, O. N., Haritonov, A. Y., Anishchenko, O. V., & Gladyshev, M. I. (2016). Export of biomass and metals from aquatic to terrestrial ecosystems via the emergence of dragonflies (Insecta: Odonata). Contemporary Problems of Ecology, 9(4), 458-473.
Sympecma paedisca	Lestidae	Zygoptera	Lentic	3.5	0.175	35	2			Lake Chany, southeast of Western Siberia	Rusia	54.8341	77.6662	511	Popova2016	Popova, O. N., Haritonov, A. Y., Anishchenko, O. V., & Gladyshev, M. I. (2016). Export of biomass and metals from aquatic to terrestrial ecosystems via the emergence of dragonflies (Insecta: Odonata). Contemporary Problems of Ecology, 9(4), 458-473.
Aeshna mixta	Aeshnidae	Anisoptera	Lentic	0.22	0.015	30.5	2			Lake Chany, southeast of Western Siberia	Rusia	54.8341	77.6662	511	Popova2016	Popova, O. N., Haritonov, A. Y., Anishchenko, O. V., & Gladyshev, M. I. (2016). Export of biomass and metals from aquatic to terrestrial ecosystems via the emergence of dragonflies (Insecta: Odonata). Contemporary Problems of Ecology, 9(4), 458-473.
Aeshna serrata	Aeshnidae	Anisoptera	Lentic	0.29	0.02	70	4			Lake Chany, southeast of Western Siberia	Rusia	54.8341	77.6662	511	Popova2016	Popova, O. N., Haritonov, A. Y., Anishchenko, O. V., & Gladyshev, M. I. (2016). Export of biomass and metals from aquatic to terrestrial ecosystems via the emergence of dragonflies (Insecta: Odonata). Contemporary Problems of Ecology, 9(4), 458-473.
Leucorrhinia pectoralis	Libellulidae	Anisoptera	Lentic	0.845	0.07	51.5	4			Lake Chany, southeast of Western Siberia	Rusia	54.8341	77.6662	511	Popova2016	Popova, O. N., Haritonov, A. Y., Anishchenko, O. V., & Gladyshev, M. I. (2016). Export of biomass and metals from aquatic to terrestrial ecosystems via the emergence of dragonflies (Insecta: Odonata). Contemporary Problems of Ecology, 9(4), 458-473.
Leucorrhinia rubicunda	Libellulidae	Anisoptera	Lentic	0.87	0.095	49.5	5.5			Lake Chany, southeast of Western Siberia	Rusia	54.8341	77.6662	511	Popova2016	Popova, O. N., Haritonov, A. Y., Anishchenko, O. V., & Gladyshev, M. I. (2016). Export of biomass and metals from aquatic to terrestrial ecosystems via the emergence of dragonflies (Insecta: Odonata). Contemporary Problems of Ecology, 9(4), 458-473.
Libellula quadrimaculata	Libellulidae	Anisoptera	Lentic	1.605	2.755	176.5	29.5			Lake Chany, southeast of Western Siberia	Rusia	54.8341	77.6662	511	Popova2016	Popova, O. N., Haritonov, A. Y., Anishchenko, O. V., & Gladyshev, M. I. (2016). Export of biomass and metals from aquatic to terrestrial ecosystems via the emergence of dragonflies (Insecta: Odonata). Contemporary Problems of Ecology, 9(4), 458-473.
Sympetrum danae	Libellulidae	Anisoptera	Lentic	2.255	0.14	60.5	4			Lake Chany, southeast of Western Siberia	Rusia	54.8341	77.6662	511	Popova2016	Popova, O. N., Haritonov, A. Y., Anishchenko, O. V., & Gladyshev, M. I. (2016). Export of biomass and metals from aquatic to terrestrial ecosystems via the emergence of dragonflies (Insecta: Odonata). Contemporary Problems of Ecology, 9(4), 458-473.
Sympetrum flaveolum	Libellulidae	Anisoptera	Lentic	3.645	0.315	120	10.5			Lake Chany, southeast of Western Siberia	Rusia	54.8341	77.6662	511	Popova2016	Popova, O. N., Haritonov, A. Y., Anishchenko, O. V., & Gladyshev, M. I. (2016). Export of biomass and metals from aquatic to terrestrial ecosystems via the emergence of dragonflies (Insecta: Odonata). Contemporary Problems of Ecology, 9(4), 458-473.
Sympetrum sanguineum	Libellulidae	Anisoptera	Lentic	0.41	0.045	14.5	1.5			Lake Chany, southeast of Western Siberia	Rusia	54.8341	77.6662	511	Popova2016	Popova, O. N., Haritonov, A. Y., Anishchenko, O. V., & Gladyshev, M. I. (2016). Export of biomass and metals from aquatic to terrestrial ecosystems via the emergence of dragonflies (Insecta: Odonata). Contemporary Problems of Ecology, 9(4), 458-473.
Sympetrum vulgatum	Libellulidae	Anisoptera	Lentic	4.415	3.905	244	17.5			Lake Chany, southeast of Western Siberia	Rusia	54.8341	77.6662	511	Popova2016	Popova, O. N., Haritonov, A. Y., Anishchenko, O. V., & Gladyshev, M. I. (2016). Export of biomass and metals from aquatic to terrestrial ecosystems via the emergence of dragonflies (Insecta: Odonata). Contemporary Problems of Ecology, 9(4), 458-473.
Hetaerina sp	Calopterygidae	Zygoptera	Lotic	0.33	0.29	0.47	0.47	0.835	0.475	La Selva Biological Station	Costa Rica	10.4233	-84.022	104	Ramírez1998	Ramírez, A. & Pringle, C.M. 1998. Structure and production of a benthic insect assemblage in a neotropical stream. Journal of the North American Benthological Society. 17:443-463
Argia sp	Coenagrionidae	Zygoptera	Lotic	4.015	1.755	15.585	14.885	87.695	83.775	La Selva Biological Station	Costa Rica	10.4233	-84.022	104	Ramírez1998	Ramírez, A. & Pringle, C.M. 1998. Structure and production of a benthic insect assemblage in a neotropical stream. Journal of the North American Benthological Society. 17:443-463
Epigomphus sp	Gomphidae	Anisoptera	Lotic	0.395	0.355	0.09	0.0734847			La Selva Biological Station	Costa Rica	10.4233	-84.022	104	Ramírez1998	Ramírez, A. & Pringle, C.M. 1998. Structure and production of a benthic insect assemblage in a neotropical stream. Journal of the North American Benthological Society. 17:443-463
Palaemnema sp	Platystictidae	Zygoptera	Lotic	1.045	0.555	0.45	0.29	2.66	1.71	La Selva Biological Station	Costa Rica	10.4233	-84.022	104	Ramírez1998	Ramírez, A. & Pringle, C.M. 1998. Structure and production of a benthic insect assemblage in a neotropical stream. Journal of the North American Benthological Society. 17:443-463
Agriocnemis sp	Coenagrionidae	Zygoptera	Lentic	138.35	29.5					Kepala Batas	Malasia	5.54073	100.469	6	Rawi2012	Che Salmah Md Rawi , Salman Abdo Al-Shami , Amir Shah Ruddin MdShah , Abu Hassan Ahmad & Azmi Man (2012) Effects of herbicides on Odonata communities in a rice agroecosystem, Toxicological & Environmental Chemistry, 94 (6) : 1188-1198. DOI:10.1080/02772248.2012.689837
Cercion sp	Coenagrionidae	Zygoptera	Lentic	26.65	28.3					Kepala Batas	Malasia	5.54073	100.469	6	Rawi2012	Che Salmah Md Rawi , Salman Abdo Al-Shami , Amir Shah Ruddin MdShah , Abu Hassan Ahmad & Azmi Man (2012) Effects of herbicides on Odonata communities in a rice agroecosystem, Toxicological & Environmental Chemistry, 94 (6) : 1188-1198. DOI:10.1080/02772248.2012.689837
Ischnura sp	Coenagrionidae	Zygoptera	Lentic	168.65	51.1					Kepala Batas	Malasia	5.54073	100.469	6	Rawi2012	Che Salmah Md Rawi , Salman Abdo Al-Shami , Amir Shah Ruddin MdShah , Abu Hassan Ahmad & Azmi Man (2012) Effects of herbicides on Odonata communities in a rice agroecosystem, Toxicological & Environmental Chemistry, 94 (6) : 1188-1198. DOI:10.1080/02772248.2012.689837
Brachydiplax chalybea	Libellulidae	Anisoptera	Lentic	19.6	39.2					Kepala Batas	Malasia	5.54073	100.469	6	Rawi2012	Che Salmah Md Rawi , Salman Abdo Al-Shami , Amir Shah Ruddin MdShah , Abu Hassan Ahmad & Azmi Man (2012) Effects of herbicides on Odonata communities in a rice agroecosystem, Toxicological & Environmental Chemistry, 94 (6) : 1188-1198. DOI:10.1080/02772248.2012.689837
Brachythemis contaminata	Libellulidae	Anisoptera	Lentic	80.2	143.8					Kepala Batas	Malasia	5.54073	100.469	6	Rawi2012	Che Salmah Md Rawi , Salman Abdo Al-Shami , Amir Shah Ruddin MdShah , Abu Hassan Ahmad & Azmi Man (2012) Effects of herbicides on Odonata communities in a rice agroecosystem, Toxicological & Environmental Chemistry, 94 (6) : 1188-1198. DOI:10.1080/02772248.2012.689837
Crocothemis servilia	Libellulidae	Anisoptera	Lentic	8.35	16.7					Kepala Batas	Malasia	5.54073	100.469	6	Rawi2012	Che Salmah Md Rawi , Salman Abdo Al-Shami , Amir Shah Ruddin MdShah , Abu Hassan Ahmad & Azmi Man (2012) Effects of herbicides on Odonata communities in a rice agroecosystem, Toxicological & Environmental Chemistry, 94 (6) : 1188-1198. DOI:10.1080/02772248.2012.689837
Neurothemis fluctuans	Libellulidae	Anisoptera	Lentic	67.35	15.5					Kepala Batas	Malasia	5.54073	100.469	6	Rawi2012	Che Salmah Md Rawi , Salman Abdo Al-Shami , Amir Shah Ruddin MdShah , Abu Hassan Ahmad & Azmi Man (2012) Effects of herbicides on Odonata communities in a rice agroecosystem, Toxicological & Environmental Chemistry, 94 (6) : 1188-1198. DOI:10.1080/02772248.2012.689837
Orthetrum sabina	Libellulidae	Anisoptera	Lentic	20.85	41.7					Kepala Batas	Malasia	5.54073	100.469	6	Rawi2012	Che Salmah Md Rawi , Salman Abdo Al-Shami , Amir Shah Ruddin MdShah , Abu Hassan Ahmad & Azmi Man (2012) Effects of herbicides on Odonata communities in a rice agroecosystem, Toxicological & Environmental Chemistry, 94 (6) : 1188-1198. DOI:10.1080/02772248.2012.689837
Pantala flavescens	Libellulidae	Anisoptera	Lentic	50.4	100.8					Kepala Batas	Malasia	5.54073	100.469	6	Rawi2012	Che Salmah Md Rawi , Salman Abdo Al-Shami , Amir Shah Ruddin MdShah , Abu Hassan Ahmad & Azmi Man (2012) Effects of herbicides on Odonata communities in a rice agroecosystem, Toxicological & Environmental Chemistry, 94 (6) : 1188-1198. DOI:10.1080/02772248.2012.689837
Potamarcha congener	Libellulidae	Anisoptera	Lentic	0.8	1.6					Kepala Batas	Malasia	5.54073	100.469	6	Rawi2012	Che Salmah Md Rawi , Salman Abdo Al-Shami , Amir Shah Ruddin MdShah , Abu Hassan Ahmad & Azmi Man (2012) Effects of herbicides on Odonata communities in a rice agroecosystem, Toxicological & Environmental Chemistry, 94 (6) : 1188-1198. DOI:10.1080/02772248.2012.689837
Tholymis tillarga	Libellulidae	Anisoptera	Lentic	59.15	31.7					Kepala Batas	Malasia	5.54073	100.469	6	Rawi2012	Che Salmah Md Rawi , Salman Abdo Al-Shami , Amir Shah Ruddin MdShah , Abu Hassan Ahmad & Azmi Man (2012) Effects of herbicides on Odonata communities in a rice agroecosystem, Toxicological & Environmental Chemistry, 94 (6) : 1188-1198. DOI:10.1080/02772248.2012.689837
Tramea basilaris	Libellulidae	Anisoptera	Lentic	2.5	5					Kepala Batas	Malasia	5.54073	100.469	6	Rawi2012	Che Salmah Md Rawi , Salman Abdo Al-Shami , Amir Shah Ruddin MdShah , Abu Hassan Ahmad & Azmi Man (2012) Effects of herbicides on Odonata communities in a rice agroecosystem, Toxicological & Environmental Chemistry, 94 (6) : 1188-1198. DOI:10.1080/02772248.2012.689837
Trithemis fulvia	Libellulidae	Anisoptera	Lentic	1.3	2.6					Kepala Batas	Malasia	5.54073	100.469	6	Rawi2012	Che Salmah Md Rawi , Salman Abdo Al-Shami , Amir Shah Ruddin MdShah , Abu Hassan Ahmad & Azmi Man (2012) Effects of herbicides on Odonata communities in a rice agroecosystem, Toxicological & Environmental Chemistry, 94 (6) : 1188-1198. DOI:10.1080/02772248.2012.689837
Telebasis salva	Coenagrionidae	Zygoptera	Lentic	6485.78	2283.49	783.4		7904.9	595.55	Montezuma Well, Arizona	USA	34.6501	-111.76	1088	Runck1993	Runck, C and Blinn, W. 1993.Secondary Production by Telebasis salva (Odonata) in a thermally constant aquatic ecosystem. 12:2, 136-147. Journal of te North American Benthological Society.
Enallagma civile	Coenagrionidae	Zygoptera	Lentic			136.764	19.4491	1396.18	174.637	Dallas	USA	32.78	-96.8	129	Schad2016	Schad, A. N., Kennedy, J. H., & Dick, G. O. (2016). Secondary production and seasonal development of epiphytic Enallagma civile Hagen, 1861 (Odonata: Coenagrionidae) in a newly constructed urban wetland floodway ecosystem. Aquatic Insects, 37(2), 159-173.
Boyeria vinosa	Aeshnidae	Anisoptera	Lotic	5	4	257	241.084	642	602.709	Virginia	USA	37.9269	-78.0249	49	Smith1992	Smith, L.C and Smock L.A. 1992. Ecology of invertebrate predators in a Coastal Plain stream. 28: 319-329. Freshwater biology.
Calopteryx dimidiata	Calopterygidae	Zygoptera	Lotic	20.3333	13.8363	72	56.5184	473.333	384.966	Virginia	USA	37.9269	-78.0249	49	Smith1992	Smith, L.C and Smock L.A. 1992. Ecology of invertebrate predators in a Coastal Plain stream. 28: 319-329. Freshwater biology.
Cordulegaster maculata	Cordulegastridae	Anisoptera	Lotic	3	1	90.3333	42.3491	315.333	148.388	Virginia	USA	37.9269	-78.0249	49	Smith1992	Smith, L.C and Smock L.A. 1992. Ecology of invertebrate predators in a Coastal Plain stream. 28: 319-329. Freshwater biology.
Gomphus cavillaris	Gomphidae	Anisoptera	Lotic	3.33333	0.333333	110	50.5206	187	86.031	Virginia	USA	37.9269	-78.0249	49	Smith1992	Smith, L.C and Smock L.A. 1992. Ecology of invertebrate predators in a Coastal Plain stream. 28: 319-329. Freshwater biology.
Hagenius brevistylus	Gomphidae	Anisoptera	Lotic	0.666667	0.333333	0.666667	0.333333	1.33333	0.666667	Virginia	USA	37.9269	-78.0249	49	Smith1992	Smith, L.C and Smock L.A. 1992. Ecology of invertebrate predators in a Coastal Plain stream. 28: 319-329. Freshwater biology.
Progomphus obscurus	Gomphidae	Anisoptera	Lotic	0.666667	0.333333	2.66667	1.33333	6.66667	3.33333	Virginia	USA	37.9269	-78.0249	49	Smith1992	Smith, L.C and Smock L.A. 1992. Ecology of invertebrate predators in a Coastal Plain stream. 28: 319-329. Freshwater biology.
Mecistogaster modesta	Pseudostigmatidae	Zygoptera	Lentic	0.647	0.108					Parque Nacional Guanacaste	Costa Rica	10.9693	-85.5146	411	Srivastava2005	Srivastava, D.S, Melnychuk, M.C. & Nigai, T.N. (2005) Landscape variation in the larval density of a bromeliad-dwelling zygopteran, Mecistogaster modesta (Odonata: Pseudostigmatidae). International Journal of Odonatology, 8(1) : 67-79. DOI:10.1080/13887890.2005.9748244
Aeshna sp	Aeshnidae	Anisoptera	Lotic	2.7				43.0353	27.3259	West Copper River Delta,Alaska	USA	60.46	-144.959	7	VanDuzor2011	Van Duzor, R.G.2011. Community structure and secondary production of aquatic macroinvertebrates in coastal wetland ponds of the west copper river delta, Alaska, following tectonic uplift. Thesis. Loyola University Chicago
Enallagma sp	Coenagrionidae	Zygoptera	Lotic	2.3				24.1066	6.99629	West Copper River Delta,Alaska	USA	60.46	-144.959	7	VanDuzor2011	Van Duzor, R.G.2011. Community structure and secondary production of aquatic macroinvertebrates in coastal wetland ponds of the west copper river delta, Alaska, following tectonic uplift. Thesis. Loyola University Chicago
Lanthus vernalis	Gomphidae	Anisoptera	Lotic	26.9841		4.8	0.52	13.2	1.37755	Macon County, North Carolina	USA	36.4388	-78.0839	61	Wallace1987	J. Bruce Wallace, T. F. Cuffney, C. C. Lay, and D. Vogel. 1987. The influence of an ecosystem-level manipulation on prey consumption by a lotic dragonfly. Canadian Journal of Zoology. 65(1): 35-40. https://doi.org/10.1139/z87-006
Lanthus vernalis	Gomphidae	Anisoptera	Lotic	33.3333		3.4	0.49	11.72	1.41837	Macon County, North Carolina	USA	36.4388	-78.0839	61	Wallace1987	J. Bruce Wallace, T. F. Cuffney, C. C. Lay, and D. Vogel. 1987. The influence of an ecosystem-level manipulation on prey consumption by a lotic dragonfly. Canadian Journal of Zoology. 65(1): 35-40. https://doi.org/10.1139/z87-006
Anisoptera		Anisoptera	Lentic	558	1226.79					Tippecanoe County, Indiana	USA	40.4239	-86.9212	228	Wissinger1988	Wissinger, S.A. (1988) Spatial distribution, life history and estimates of survivorship in a fourteen-species assemblage of larval dragonflies ( Odonata: Anisoptera). Freshwater Biology, 20:329-340.
Anisoptera		Anisoptera	Lentic	141.778	205.143					Tippecanoe County, Indiana	USA	40.4239	-86.9212	228	Wissinger1988	Wissinger, S.A. (1988) Spatial distribution, life history and estimates of survivorship in a fourteen-species assemblage of larval dragonflies ( Odonata: Anisoptera). Freshwater Biology, 20:329-340.
Anisoptera		Anisoptera	Lentic	68.3333	97.3268					Tippecanoe County, Indiana	USA	40.4239	-86.9212	228	Wissinger1988	Wissinger, S.A. (1988) Spatial distribution, life history and estimates of survivorship in a fourteen-species assemblage of larval dragonflies ( Odonata: Anisoptera). Freshwater Biology, 20:329-340.
Anisoptera		Anisoptera	Lentic	7.55556	12.1963					Tippecanoe County, Indiana	USA	40.4239	-86.9212	228	Wissinger1988	Wissinger, S.A. (1988) Spatial distribution, life history and estimates of survivorship in a fourteen-species assemblage of larval dragonflies ( Odonata: Anisoptera). Freshwater Biology, 20:329-340.

## Sheet: Folla7_HID1
32.2305	173.5
32.2305	33
37.9269	105.3
37.9269	6.6
37.9269	404.5
37.9269	13.8
37.9269	132
37.9269	257
37.9269	90.3333
37.9269	110
37.9269	0.666667
37.9269	2.66667
30.8691	1682
32.0377	0.255535
32.0377	0.419824
32.0377	0.348531
46.2097	296
10.4233	0.09
29.8907	5.4218
29.8907	1.28526
34.9	1.25
34.9	2.2
36.4388	18
4.91753	795.044
54.8341	30.5
54.8341	70
54.8341	51.5
54.8341	49.5
54.8341	176.5
54.8341	60.5
54.8341	120
54.8341	14.5
54.8341	244
36.4388	4.8
36.4388	3.4
32.2305	1
46.5501	8.9
46.5501	27.8
46.5501	74.3
32.78	136.764
37.9269	17
37.9269	3.15
37.9269	72
22.4371	33.75
46.2097	229
39.2654	23.9667
34.6501	783.4
10.4233	0.47
10.4233	15.585
10.4233	0.45
39.113	23.25
34.9	2.6
19.3259	2.664
4.91753	241.805
4.91753	66.363
54.8341	26
54.8341	19
54.8341	59
54.8341	129
54.8341	35.5
54.8341	52
54.8341	73
54.8341	11
54.8341	35

## Sheet: Folla7_HID
32.2305	173.5
32.2305	33
37.9269	105.3
37.9269	6.6
37.9269	404.5
37.9269	13.8
37.9269	132
37.9269	257
37.9269	90.3333
37.9269	110
37.9269	0.666667
37.9269	2.66667
30.8691	1682
32.0377	0.255535
32.0377	0.419824
32.0377	0.348531
46.2097	296
10.4233	0.09
29.8907	5.4218
29.8907	1.28526
-34.9	1.25
-34.9	2.2
36.4388	18
4.91753	795.044
54.8341	30.5
54.8341	70
54.8341	51.5
54.8341	49.5
54.8341	176.5
54.8341	60.5
54.8341	120
54.8341	14.5
54.8341	244
36.4388	4.8
36.4388	3.4
32.2305	1
46.5501	8.9
46.5501	27.8
46.5501	74.3
32.78	136.764
37.9269	17
37.9269	3.15
37.9269	72
22.4371	33.75
46.2097	229
39.2654	23.9667
34.6501	783.4
10.4233	0.47
10.4233	15.585
10.4233	0.45
39.113	23.25
-34.9	2.6
-19.3259	2.664
4.91753	241.805
4.91753	66.363
54.8341	26
54.8341	19
54.8341	59
54.8341	129
54.8341	35.5
54.8341	52
54.8341	73
54.8341	11
54.8341	35

## Sheet: Folla8_HID
32.2305	409.5
32.2305	163.5
60.46	7.62
60.46	6.78
60.46	1.56
60.46	26.4
37.9269	794.6
37.9269	27.1
37.9269	2022.5
37.9269	69
37.9269	660
37.9269	642
37.9269	315.333
37.9269	187
37.9269	1.33333
37.9269	6.66667
35.984	1050
35.984	1750
30.8691	6842
32.0377	2220
32.0377	1960
32.0377	1970
46.2097	1188
60.46	77.4635
29.8907	310
29.8907	40
60.46	14
60.46	7.625
53.7293	5.34238
34.9	153.8
34.9	52.2
36.4388	36
35.3467	766.667
35.3467	905
53.7293	4.73
36.4388	13.2
36.4388	11.72
23.1602	1240.4
32.2305	4
46.5501	44
46.5501	139
46.5501	372
60.46	14.31
60.46	13.47
32.78	1396.18
37.9269	235.8
37.9269	16
37.9269	473.333
22.4371	149.417
46.2097	495
39.2654	121.467
34.6501	7904.9
60.46	30.9943
10.4233	0.835
10.4233	87.695
10.4233	2.66
39.113	56
60.46	13.925
53.7293	1.1918
34.9	76.8
53.7293	1.19

## Sheet: Odonata
Taxonomic unit	Family	Suborder	Habitat	Density	SE_density	Biomass	SE_biomass	Secondary Production	SE_Sec_prod	Locality	Country	Latitude	Longitude	Altitude	Reference-ID	Reference_in_full
Odonata			Lotic	4.5	0.5	116	25	577	125	Ogeeche river, Savannah	USA	32.2305	-81.4091	12	Benke2001	Benke, A.C., Wallace, J.B., Harrison, J.W. and Koebel, J.W. (2001), Food web quantification using secondary production analysis: predaceous invertebrates of the snag habitat in a subtropical river. Freshwater Biology, 46: 329-346. https://doi.org/10.1046/j.1365-2427.2001.00680.x
Odonata			Lotic					4.31667	3.37465	Welland river,Leicertershire	United Kingdom	52.6139	-0.835395	47	Al-Zankana2021	Al-Zankana, AFA, Matheson, T, Harper, DM. Secondary production of macroinvertebrates as indicators of success in stream rehabilitation. River Res Applic. 2021; 37: 408– 422.https://doi.org/10.1002/rra.3762
Odonata			Lentic	2.875	1.245			35.07	11.58	Cooper River Delta (East)	USA	60.46	-144.959	7	Furlan2014	Furlan, N.E. 2014. Life histories, diets, and secondary production of Odonata along a temperatuire gradient on the Copper River Delta, Alaska. Loyola University Chicago. ProQuest Dissertations
Odonata				73.0167	109.953	129.05	193.127	1057.47	1609.19	Virginia	USA	37.9269	-78.0249	49	Braccia2007	Braccia, A., Reese Voshell Jr. & Christman, Van D. (2007) The Odonata of newly constructed ponds with life history and production of dominant species, Aquatic Insects, 29:2, 115-130, DOI: 10.1080/01650420701329279
Odonata			Lotic	30.5	3	553.5	49	2767.5	247	Georgia	USA	37.9269	-78.0249	3	Benke1984	Benke, A.C., Van Arsdall, T.C., Gillespie, D.M. and Parrish, F.K. 1984. Invertebrate productivity in a subtropical blackwater river: the importance of habitat and life history.Ecological Society of America, 54: 25-63. https://doi.org/10.2307/1942455
Odonata			Lotic	33	18.5023	532.667	388.806	1625.67	1218.1	Virginia	USA	37.9269	-78.0249	49	Smith1992	Smith, L.C and Smock L.A. 1992. Ecology of invertebrate predators in a Coastal Plain stream. 28: 319-329. Freshwater biology.
Odonata			Lotic					7395	3795	Higgins Creek, Virginia	USA	35.984	-82.5377	945	Kedzierski2001	Kedzierski, W.M. & Smock L.A. 2001. Effects of logging on macroinvertebrate production in a sand-bottomed, low gradient stream. Freshwater Biology. 46:821-833
Odonata			Lotic	38.07	10.19					Tai Po Kau Forest	Hong Kong	22.4371	114.183	51	Dudgeon1989	Dudgeon, D. 1989. Resource partioning among Odonata (Insecta: Anisoptera and Zygoptera) larvae in a Hong Kong forest stream. Journal of Zoology London Society. 217: 381-402.
Odonata			Lentic	38.3333	16.7465	1156.54	203.859	6150	260	Farm pond, South Carolina	USA	32.0377	-80.8501	0	Benke1976	Benke, AC.1976.Dragonfly Production and Prey Turnover.Ecology. 57: 915-927 Benke A.C. & Benke S.S. (1975). Comparative dynamics and life histories of coexisting dragonfly populations. Ecology 56, 302–317
Odonata			Lentic	288	102.763	448.667	184.252	1518	620.159	Crampton Lake	USA	46.2097	-89.4737	509	Babler2008	Babler, A.L, Solomon, C.T. & Schilke, P.R. 2008. Depth- specific patterns of benthic secondary production in an oligotrophic lake. Journal of the North American Benthological Society. 27: 108-119.
Odonata			Lotic					67.1419	25.5048	West Copper River Delta,Alaska	USA	60.46	-144.959	7	VanDuzor2011	Van Duzor, R.G.2011. Community structure and secondary production of aquatic macroinvertebrates in coastal wetland ponds of the west copper river delta, Alaska, following tectonic uplift. Thesis. Loyola University Chicago
Odonata			Lotic	5.785	3.33	16.595	29.23	91.19	171.92	La Selva Biological Station	Costa Rica	10.4233	-84.022	104	Ramírez1998	Ramírez, A. & Pringle, C.M. 1998. Structure and production of a benthic insect assemblage in a neotropical stream. Journal of the North American Benthological Society. 17:443-463
Odonata			Lentic	3.025	1.60488			35.55	16.454	Copper River Delta, Alaska	USA	60.46	-144.959	7	Caldwell2017	Caldwell, C. 2017. Aquatic insect community structure and secondary production in coastal wetland ponds of the copper river delta, Alaska: influence of water temperature and macrophyte community structure. Thesis. Loyola University Chicago.
Odonata			Lentic	0.503273	0.140086	257.05	111.33	36850		Castle lake, Siskiyou mountain, Northern California	USA	41.229	-122.381	1566	Brownstein2010	Brownstein, J. D. 2010. Benthic secondary production in A mesotrophic lake and its implications for terrestrial consumer energetics (Order No. 1484013). Available from ProQuest Dissertations & Theses Global; Publicly Available Content Database. (839894181).
Odonata			Lentic	7.01715	1.94868			7.1261	0.832912	Newfoundland	Canada	53.7293	-60.5299	121	Clarke1995	Clarke, K.1995. Numerical, Growth and Secondary Production Responses of the Benthic Macroinvertebrate community to whole-lake enrichment in insular New foundland. Thesis to the school of graduate studies in partial fulfilment of the requirements for the degree of master of science.
Odonata			Lotic	21.4	4.52548			244.4	54.4472	Shoalhaven river, NSW	Australia	34.9	150.77	700	Marchant2015	Marchant R., Grant T. R. (2015) The productivity of the macroinvertebrate prey of the platypus in the upper Shoalhaven River, New South Wales. Marine and Freshwater Research 66, 1128-1137.
Odonata			Lentic	255		900.826				Cajicá, Bogotá	Colombia	4.91753	-74.0248	2559	Cardozo2016	Cardozo, J. A. C., & Rebolledo, M. I. C. (2016). Biomasa de odonatos en un humedal artificial suburbano, Cajicá (Cundinamarca-Colombia). Intropica: Revista del Instituto de Investigaciones Tropicales, 11(1), 97-103.
Odonata			Lotic					2055	490	Blue ridge province,North carolina	USA	35.3467	-82.3669	694	Lugthart1992	Lugthart, G. J., & Wallace, J. B. (1992). Effects of disturbance on benthic functional structure and production in mountain streams. Journal of the North American Benthological Society, 11(2), 138-164.
Odonata			Lentic	1.41418	0.160549	6.77801	0.796537	5.92	1.46005	Newfoundland	Canada	53.7293	-60.5299	933	Clarke2010	Clarke, K. D., & Knoechel, R. (2010). Density, biomass, and production of selected benthic invertebrate taxa in two natural lakes and one fertilized lake in insular Newfoundland. Internationale Vereinigung für theoretische und angewandte Limnologie: Verhandlungen, 30(9), 1333-1341.
Odonata			Lentic	49.84	25.67	1256.5	536.5			Lake Chany, southeast of Western Siberia	Rusia	54.8341	77.6662	511	Popova2016	Popova, O. N., Haritonov, A. Y., Anishchenko, O. V., & Gladyshev, M. I. (2016). Export of biomass and metals from aquatic to terrestrial ecosystems via the emergence of dragonflies (Insecta: Odonata). Contemporary Problems of Ecology, 9(4), 458-473.
Odonata			Lentic	48.5	74.6391					Saimaa Lake	Finland	61.3311	28.0877	76	Tolonen2003	Tolonen, K.T., Hämäläinen, H., Holopainen, I.J., Mikkonen, K., & Karjalainen, J. (2003) Body size and substrate association of litoral insects in relation to vegetation structure. Hydrobiologia, 499: 179-190.
Odonata			Lentic	644.15	134.15					Kepala Batas	Malasia	5.54073	100.469	6	Rawi2012	Che Salmah Md Rawi , Salman Abdo Al-Shami , Amir Shah Ruddin MdShah , Abu Hassan Ahmad & Azmi Man (2012) Effects of herbicides on Odonata communities in a rice agroecosystem, Toxicological & Environmental Chemistry, 94 (6) : 1188-1198. DOI:10.1080/02772248.2012.689837
Odonata			Lentic	82.8125	18.4657					Camargo Lake, São Paulo	Brazil	23.271	-48.9904	371	Fulan2006	Fulan, J. Â., & Henry, R. (2006) The Odonata (Insecta) assemblage on Eichhornia azurea (Sw.) Kunth (Pontederiaceae) stands in Camargo Lake, a lateral lake on the Paranapanema River (state of São Paulo, Brazil), after an extreme inundation episode. Acta Limnologica Brasiliensia, 18(4): 423-431.
Odonata			Lentic	397.248	42.5643					Jurumirim Reservoir	Brazil	23.271	-48.9687	560	Fulan2013	Fulan, J. Â., & Henry, R. (2013) A comparative study of Odonata (Insecta) in aquatic ecosystems with distinct characteristics. Ambiência - Revista do Setor de Ciências Agrárias e Ambientais, 9(3): 589-604.
Odonata			Lentic	6.99127	4.88646					Vilas County, Wisconsin	USA	46.135	-89.8697	484	Remsburg2009	Remsburg, A.J., & Turner, M.G. (2009) Aquatic and terrestrial drivers of dragonfly (Odonata) assemblages within and among north-temperate lakes. Journal of the North American Benthological Society, 28(1): 44-56.
Odonata			Lentic	37.391	115.671					Yeongsan river	South Korean	34.7897	126.356	13	Choi2020	Choi, J.Y., Kim, S.K., Kim, J.C., Kwon, S.J. (2020) Habitat Preferences and Trophic Position of Brachydiplax chalybea flavovittata Ris, 1911 (Insecta: Odonata) Larvae in Youngsan River Wetlands of South Korea. Insects, 11:273. https://doi.org/10.3390/insects11050273
Odonata			Lotic	961.725	423.389					Garrotxa, Catalonia	Spain	42.1212	2.55627	594	Oliver2012	Oliver, X. (2012) Primeres dades sobre les comunitats d'odonats (Insecta: Odonata) de la Garrotxa. Annals de la delegació de la Garrotxa de la Institució Catalana d'Història Natural, 5: 67-78.
Odonata			Lentic	2539.48	1156.03					Garrotxa, Catalonia	Spain	42.1212	2.55627	594	Oliver2012	Oliver, X. (2012) Primeres dades sobre les comunitats d'odonats (Insecta: Odonata) de la Garrotxa. Annals de la delegació de la Garrotxa de la Institució Catalana d'Història Natural, 5: 67-78.
Odonata			Lentic	430.335	1230.22					Bays Mountain Park, Tennessee	USA	36.4473	-82.8549	346	Crowley1982	Crowley, P.H., & Johnson, D.M. (1982) Habitat and seasonality as niche axes in an Odonate Community. Ecology, 63(4): 1064-1077.
Not included
Coenagrionidae	Coenagrionidae	Zygoptera	Lentic	4.9e−4		2.4e − 5		37.7		French Guiana	French Guiana	4.9372	-52.326	275		Dézerald, O., Leroy, C., Corbara, B., Dejean, B., Talaga, S & Céreghino, R. 2018. Tank bromeliads sustain high secondary production neotropical forests. Aquatic Sciences, 80 (14).

## Sheet: Summary-Odonata
Etiquetas de fila	Contar de Reference-ID		All references
Al-Zankana2021	1		Al-Zankana2021
Babler2008	1		Babler2008
Benke1976	1		Benke1976
Benke1984	1		Benke1984
Benke2001	1		Benke2001
Braccia2007	1		Braccia2007
Brownstein2010	1		Brownstein2010
Caldwell2017	1		Caldwell2017
Cardozo2016	1		Cardozo2016
Choi2020	1		Choi2020
Clarke1995	1		Clarke1995
Clarke2010	1		Clarke2010
Crowley1982	1		Crowley1982
Dudgeon1989	1		Detmer2017
Fulan2006	1		Dudgeon1989
Fulan2013	1		Foster2004
Furlan2014	1		Fulan2006
Kedzierski2001	1		Fulan2008
Lugthart1992	1		Fulan2013
Marchant2015	1		Furlan2014
Oliver2012	2		Gaines1992
Popova2016	1		Holmes1999
Ramírez1998	1		Huryn1987
Rawi2012	1		Kedzierski2001
Remsburg2009	1		Kirk1994
Smith1992	1		Lawton1971
Tolonen2003	1		Li2016
VanDuzor2011	1		Lugthart1992
Total xeral	29		Marchant2015
	28		Oliver2012
			Phillips2001
			Phiri2012
			Popova2016
			Ramírez1998
			Rawi2012
			Remsburg2009
			Runck1993
			Schad2016
			Smith1992
			Srivastava2005
			Tolonen2003
			VanDuzor2011
			Wallace1987
			Wissinger1988

## Sheet: Density
	Data identified to species/genus level

## Sheet: Density (2)
	Data for Odonata as a whole

## Sheet: Biomass
	Data identified to species/genus level

## Sheet: Biomass (2)
	Data for Odonata as a whole

[truncated: 7 more sheets: Biomass2, Secondary production, Species, Summaries, Summaries (1), calculations, Wesner2012]
